# Supplementary material for: On Burkholderiales order microorganisms and cystic fibrosis in Russia
Source: BMC Genomics. 2018 Feb 9;19(Suppl 3):74. doi: 10.1186/s12864-018-4472-9 (PMC5836817; doi:10.1186/s12864-018-4472-9)
Supplement: Supplementary file 1 — Characteristics of the patients, included in the microbiome analysis. FEV1,% - percentage of predicted forced expiratory volume in 1 s; SD - substantial decline; S – stable. (XLSX 13 kb) [file 12864_2018_4472_MOESM1_ESM.xlsx]

## Sheet: Лист1
Patient and samples	Age	FEV1,%	Characteristic of lung function by treating physician	Group accorging to the liung function	Lung disease status according to FEV1,%	Comments
P1S1	27	20	Very severe airways obstruction, chronic hypercapnic respiratory failure	SD	severe lung disease	lung transplantation in 2017
P2S1	27	27	Very severe airways obstruction, chronic hypoxemic respiratory failure	SD	severe lung disease	lung transplantation in 2017
P3S1, P3S2	25, 27	78; 85	Mild airways obstruction	S	mild lung disease	traditional treatment of CF
P4S1, P4S2	28, 29	32; 36	Severe airways obstruction	S	severe lung disease	traditional treatment of CF
P5S1	27	33	Severe airways obstruction	SD	severe lung disease	traditional treatment of CF
P6S1	27	47	Moderate airways obstruction	SD	moderate lung disease	traditional treatment of CF
P7S1	26	31	Severe airways obstruction	SD	severe lung disease	traditional treatment of CF
P8S8	23	56	Moderate airways obstruction	SD	moderate lung disease	traditional treatment of CF
P9S1, P9S2	27, 27	95; 92	Mild airways obstruction	S	mild lung disease	traditional treatment of CF
P10S1-S8	32-36	66, 57, 56, 55, 55, 50, 50, 50, 68	Moderate airways airways obstruction	SD, S	moderate lung disease	traditional treatment of CF and Ivacoftor since 20.06.2016
