# Supplementary material for: On Burkholderiales order microorganisms and cystic fibrosis in Russia
Source: BMC Genomics. 2018 Feb 9;19(Suppl 3):74. doi: 10.1186/s12864-018-4472-9 (PMC5836817; doi:10.1186/s12864-018-4472-9)
Supplement: Supplementary file 2 — Genome features and virulence factors of A. ruhlandii ST36. (XLSX 59 kb) [file 12864_2018_4472_MOESM2_ESM.xlsx]

## Sheet: Achromobacter_Supplement
insertion sequence	IS Family/ Origin	start	stop	strand
insertion sequence:ISBcen18	family IS256, from Burkholderia cenocepacia J2315	479914	478549	-
insertion sequence:ISRta2	family IS256, from Ralstonia taiwanensis LMG19424	1054230	1053716	-
insertion sequence:ISBcen18	family IS256, from Burkholderia cenocepacia J2315	1054621	1053256	-
insertion sequence:ISBope1	family IS3, from Bordetella petrii (IS Finder Accession number NC_010170)	1299700	1299359	-
insertion sequence:ISBope1	family IS3, from Bordetella petrii (IS Finder Accession number NC_010170)	1310320	1311147	+
insertion sequence:ISThsp11	family IS3, from Thiomonas sp.	2197443	2197380	-
insertion sequence:ISShes11	family Tn3, from Shewanella sp. ANA-3 (IS Finder Accession Number NC_008573)	2891837	2891762	-
insertion sequence:ISShes11	family Tn3, from Shewanella sp. (IS Finder Accession number NC_008573)	3716005	3716186	+
insertion sequence:ISArsp6	family Tn3, from Arthrobacter sp. (IS Finder Accession number NC_008538)	3716862	3716735	-
insertion sequence:ISKpn7	family IS21, from Klebsiella pneumoniae	4103464	4104548	+
insertion sequence:ISKpn7	family IS21, from Klebsiella pneumoniae	4104545	4105315	+
insertion sequence:ISBcen18	family IS256, from Burkholderia cenocepacia J2315	4331520	4330155	-
insertion sequence:ISAzs17	family Tn3, from Azospirillum sp. B510 (IS Finder Accession number NC_013854)	4706499	4706281	-
insertion sequence:ISBmu20	family IS5, from Burkholderia multivorans ATCC 17616 chromosome 3	4852457	4852218	-
insertion sequence:EISBcen19	family IS66, from Burkholderia cenocepacia J2315	5072259	5072614	+
insertion sequence:EISBcen19	family IS66, from Burkholderia cenocepacia J2315	5072666	5073772	+
insertion sequence:ISBope1	family IS3, from Bordetella petrii (IS Finder Accession Number NC_010170)	5229045	5229872	+
insertion sequence:ISRso19	family IS21, from Ralstonia solanacearum (IS Finder Accesion number Af450275)	5458447	5459539	+
insertion sequence:ISKpn7	family IS21, from Klebsiella pneumoniae	5459433	5460203	+
Phage completeness	Phage according PHAST_finder	start	stop	Phage region lengh
questionable	PHAGE_Salmon_SEN34_NC_028699	1302180	1334609	32.4Kb
incomplete	PHAGE_Xantho_Xop411_NC_009543	1431724	1450466	18.7Kb
incomplete	PHAGE_Burkho_phi1026b_NC_005284	5401753	5410313	8.5Kb
incomplete	PHAGE_Pseudo_PAJU2_NC_011373	5489168	5509268	20.1Kb
CRISPR	CRISPR length
PossibleCrispr_1	88	379997	379997
PossibleCrispr_2	107	1189136	1189136
PossibleCrispr_3	82	1724350	1724350
PossibleCrispr_4	98	2644608	2644608
PossibleCrispr_5	115	3106108	3106223
PossibleCrispr_6	110	3703333	3703333
PossibleCrispr_7	110	5960977	5960867
Antimicrobial agents resistance
beta-lactamases
locus_tag	annotation	start	end	strand
AruCF_4883	class A beta-lactamase	5408386	5407490	-
AruCF_4762	class A beta-lactamase	5284139	5285002	+
AruCF_2885	class B metallo-beta-lactamase	3214067	3215470	+
AruCF_1841	class C beta-lactamase	2057123	2058424	+
AruCF_4303	class D beta-lactamase	4751722	4750898	-
AruCF_1711	class C beta-lactamase	1905680	1906879	+
AruCF_2704	class C beta-lactamase	3019748	3020851	+
AruCF_2440	class C beta-lactamase	2723365	2724423	+
AruCF_4400	metallo-beta-lactamase	4866431	4867384	+
AruCF_2248	metallo-beta-lactamase	2510004	2509234	-
aminoglycoside acetyltransferase
AruCF_1299	aminoglycoside N6'-acetyltransferase	1468753	1468232	-
AruCF_5116	aminoglycoside N3-acetyltransferase	5674166	5674984	+
RND operons
№/ locus_tag	annotation	start	end	strand
1 (AruCF_5428-AruCF_5430)	CzcA family heavy metal efflux pump	6042952	6046137	+
	CzcB family cobalt/zinc/cadmium efflux RND transporter	6041712	6042935	+
	CzcC family heavy metal RND efflux outer membrane protein	6040481	6041698	+
2 (AruCF_0697-AruCF_0699)	NodT family outer membrane lipoprotein	788280	786706	-
	acriflavin resistance protein/multidrug efflux pump subunit AcrB	791456	788283	-
	RND family efflux transporter	792628	791453	-
3 (AruCF_0702-AruCF_0705)	RND family efflux transporter	795809	796939	+
	RND multidrug efflux transporter/acriflavin resistance protein	796956	800075	+
	membrane protein	800085	801554	+
	DeoR family transcriptional regulator	801608	802270	+
4 (AruCF_0706-AruCF_0708)	outer membrane efflux protein	803705	802314	-
	multidrug efflux protein	806839	803702	-
	RND family efflux transporter	807901	806846	-
5 (AruCF_1204-AruCF_1209)	uncharacterized protein	1358096	1358347	+
	outer membrane factor lipoprotein	1358389	1359843	+
	RND family efflux transporter	1359848	1361014	+
	AcrB/AcrD/AcrF family acriflavin resistance protein	1361011	1364214	+
	DNA-binding heavy metal response regulator	1364252	1364938	+
	heavy metal sensor histidine kinase	1364935	1366308	+
6 (AruCF_0360-AruCF_0363)	multidrug efflux system subunit MdtA	408330	409607	+
	multidrug efflux system subunit MdtB	409623	412721	+
	multidrug transporter subunit MdtC	412718	415828	+
	RND efflux system outer membrane lipoprotein/putative outer membrane efflux protein MdtP	415825	417354	+
7 (AruCF_1368-AruCF_1374)	RND efflux system membrane fusion protein CmeA	1536864	1538018	+
	RND efflux system inner membrane transporter CmeB	1538082	1541303	+
	RND efflux system outer membrane lipoprotein CmeC	1541300	1542787	+
	pyridoxine 5'-phosphate synthase	1542784	1543524	+
	holo-(acyl-carrier protein) synthase	1543560	1543997	+
	beta N-acetyl-glucosaminidase	1544035	1545090	+
	excinuclease ABC subunit C	1545053	1546882	+
8 (AruCF_3284-AruCF_3286)	outer membrane protein AxyM	3653907	3652417	-
	multidrug efflux system protein AxyB	3657086	3653904	-
	multidrug efflux system transporter AxyA	3658303	3657101	-
9 (AruCF_0558-AruCF_0559); uncomplete	RND family efflux transporter	622966	624054	+
	RND multidrug efflux transporter/multidrug efflux pump subunit AcrB	624085	627201	+
10 (AruCF_1425-AruCF_1427); uncomplete	NodT family RND efflux system outer membrane protein	1597996	1596494	-
	tripartite multidrug resistance system membrane fusion protein	1598933	1598007	-
	uncharacterized protein	1599135	1598941	-
11 (AruCF_4658-AruCF_4660)	RND efflux system membrane fusion protein CmeA	5174646	5175836	+
	RND efflux system inner membrane transporter CmeB	5175873	5179088	+
	outer membrane efflux protein	5179156	5180643	+
12 (AruCF_5155-AruCF_5157)	RND efflux system outer membrane lipoprotein	5721457	5720003	-
	macrolide export ATP-binding/permease protein MacB	5723421	5721463	-
	macrolide transporter subunit MacA	5724607	5723423	-
13 (AruCF_5254-AruCF_5259); uncomplete	MotA/TolQ/ExbB proton channel family protein	5830181	5828877	-
	uncharacterized protein	5831109	5830192	-
	T1SS secreted agglutinin RTX	5843314	5831120	-
	type I secretion system membrane fusion protein LapC	5844561	5843380	-
	type I secretion system LssB-family ATPase LapB	5846768	5844615	-
	CzcC family heavy metal RND efflux outer membrane protein	5848081	5846783	-
Mobility, adhesion, invasion
Flp pili (type VIb) proteins
locus_tag	annotation	start	end	strand
AruCF_1653	uncharacterized protein	1844079	1844219	+
AruCF_1654	GGDEF family protein	1844647	1845477	+
AruCF_1655	uncharacterized protein	1845606	1845782	+
AruCF_1656	uncharacterized protein	1846043	1846513	+
AruCF_1657	Flp pilus assembly protein TadG	1846483	1846920	+
AruCF_1658	Flp pilus assembly protein TadG	1846922	1847419	+
AruCF_1659	Flp pilus assembly protein RcpC/CpaB	1847416	1848369	+
AruCF_1660	type II/IV secretion system secretin RcpA/CpaC	1848435	1849817	+
AruCF_1661	Flp pilus assembly protein, ATPase CpaE	1849853	1851154	+
AruCF_1662	type II/IV secretion system ATP hydrolase TadA/VirB11/CpaF	1851176	1852531	+
AruCF_1663	Flp pilus assembly protein TadB	1852531	1853460	+
AruCF_1664	type II/IV secretion system protein TadC	1853472	1854476	+
AruCF_1665	Flp pilus assembly protein TadD	1854524	1855369	+
AruCF_1666	uncharacterized protein	1855385	1855831	+
AruCF_1667	uncharacterized protein	1855923	1857974	+
AruCF_1668	sigma-54 dependent transcriptional regulator	1858024	1859430	+
AruCF_1669	putative lipoprotein	1859570	1860277	+
AruCF_1670	uncharacterized protein	1860469	1860927	+
flagella proteins
locus_tag	annotation	start	end	strand
AruCF_3224	flagellar biosynthesis protein FliL	3585050	3585559	+
AruCF_3225	flagellar motor switch protein FliM	3585562	3586569	+
AruCF_3226	flagellar motor switch protein FliN	3586562	3587119	+
AruCF_3227	flagellar biosynthesis protein FliQ	3587130	3587456	+
AruCF_3228	flagellar biosynthesis protein FliP	3587479	3588261	+
AruCF_3229	flagellar biosynthesis protein FliQ	3588271	3588540	+
AruCF_3230	flagellar biosynthesis protein FliR	3588571	3589359	+
AruCF_3222	flagellar hook-length control protein FliK	3584109	3584780	+
AruCF_3221	flagellar protein FliJ	3582964	3583389	+
AruCF_3220	flagellum-specific ATP synthase FliI	3581472	3582947	+
AruCF_3219	flagellar assembly protein FliH	3580732	3581475	+
AruCF_3218	flagellar motor switch protein FliG	3579750	3580739	+
AruCF_3217	flagellar M-ring protein FliF	3578066	3579739	+
AruCF_3249	flagellar biosynthesis protein FlgN	3609792	3610274	+
AruCF_3248	flagellin synthesis negative regulator FlgM	3609453	3609746	+
AruCF_3247	flagellar basal-body P-ring formation protein FlgA	3608612	3609325	+
AruCF_3209	flagellar protein	3571855	3572232	+
AruCF_3210	flagellar hook-associated protein FliD	3572377	3573765	+
AruCF_3211	flagellar biosynthesis protein FliS	3573862	3574212	+
AruCF_3212	flagellar biosynthesis protein FliT	3574261	3574614	+
AruCF_3246	flagellar basal-body rod protein FlgB	3608485	3608036	-
AruCF_3245	flagellar basal-body rod protein FlgC	3608013	3607594	-
AruCF_3244	flagellar basal-body rod modification protein FlgD	3607536	3606841	-
AruCF_3243	flagellar hook protein FlgE	3606769	3605297	-
AruCF_3242	flagellar basal-body rod protein FlgF	3605258	3604497	-
AruCF_3241	flagellar basal-body rod protein FlgG	3604427	3603642	-
AruCF_3240	flagellar L-ring protein FlgH	3603636	3602950	-
AruCF_3239	flagellar P-ring protein FlgI	3602947	3601811	-
AruCF_3238	flagellar protein FlgJ	3601805	3600822	-
AruCF_3237	flagellar hook-associated protein FlgK	3600748	3599072	-
AruCF_3236	flagellar hook-associated protein FlgL	3599022	3597763	-
AruCF_3235	methyl-accepting chemotaxis protein	3597625	3595730	-
AruCF_3234	methyl-accepting chemotaxis protein	3595622	3593742	-
AruCF_3232	methyl-accepting chemotaxis protein	3593103	3591373	-
AruCF_3231	methyl-accepting chemotaxis protein	3591057	3589462	-
AruCF_3266	flagellar biosynthesis sigma factor	3629878	3630591	+
AruCF_3267	cyclopropane fatty acyl phospholipid synthase	3630795	3632393	+
AruCF_3268	flagellar biosynthesis protein FliC	3632606	3634267	+
AruCF_0330	chemotaxis protein CheD	380715	379939	-
AruCF_0331	cell division protein FtsX	382038	381130	-
AruCF_0332	cell division transporter ATP-binding protein FtsE	382748	382035	-
AruCF_3250	flagellar biosynthesis protein FlhF	3612752	3610359	-
AruCF_3251	flagellar biosynthesis protein FlhA	3615427	3613307	-
AruCF_3252	flagellar biosynthesis protein FlhB	3616585	3615431	-
AruCF_3253	methyl-accepting chemotaxis protein signaling domain-containing protein	3618330	3616783	-
AruCF_3254	chemotaxis protein CheZ	3619168	3618536	-
AruCF_3255	chemotaxis regulatory protein CheY	3619566	3619177	-
AruCF_3256	chemotaxis response regulator protein-glutamate methylesterase CheB	3620633	3619617	-
AruCF_3257	chemotaxis protein methyltransferase CheR	3621578	3620721	-
AruCF_3258	methyl-accepting chemotaxis protein	3623290	3621584	-
AruCF_3259	chemotaxis protein CheW	3623930	3623430	-
AruCF_3260	chemotaxis protein CheA	3625295	3623946	-
AruCF_3261	chemotaxis regulatory protein CheY	3626479	3626099	-
AruCF_3262	flagellar motor rotation protein MotB	3627471	3626482	-
AruCF_3263	flagellar motor rotation protein MotA	3628352	3627483	-
AruCF_3264	flagellar transcriptional activator FlhC	3629051	3628470	-
AruCF_3265	flagellar transcriptional activator FlhD	3629406	3629083	-
capsule proteins
locus_tag	annotation	start	end	strand
AruCF_1391	8-amino-7-oxononanoate synthase	1563052	1561868	-
AruCF_0643	UDP-3-O-(3-hydroxymyristoyl) N-acetylglucosamine deacetylase	718986	719798	+
AruCF_1813	putative polyketide synthases	2021184	2033315	+
AruCF_3843	short chain dehydrogenase	4278350	4277577	-
AruCF_5553	teichoic acid export ATP-binding protein TagH	6186236	6187597	+
AruCF_0194	multidrug ABC transporter permease	228653	227841	-
AruCF_2696	capsular polysaccharide export system inner membrane protein KpsE	3011057	3012121	+
AruCF_2693	capsule polysaccharide export protein	3007740	3008897	+
AruCF_1628	mannose-1-phosphate guanylyltransferase	1810367	1808937	-
AruCF_5376	putative glycosyl transferase	5984393	5983362	-
Type III secretion system
type III secretion system injectisome complex proteins
locus_tag	annotation	start	end	strand
AruCF_0505	type III secretion system protein	580075	579809	-
AruCF_0506	uncharacterized protein	580358	580086	-
AruCF_0507	type III secretion system protein	581708	580383	-
AruCF_0508	EscV/YscV/HrcV/SsaV family type III secretion system protein	583839	581734	-
AruCF_0509	TPR repeat-containing protein	584207	583836	-
AruCF_0510	YscX family type III secretion protein	584611	584204	-
AruCF_0511	type III secretion chaperone SycN	585016	584636	-
AruCF_0512	SepL/TyeA/HrpJ family type III secretion system gatekeeper	586113	585013	-
AruCF_0513	uncharacterized protein	586382	587065	+
AruCF_0514	uncharacterized protein	587153	587890	+
AruCF_0515	uncharacterized protein	587987	588571	+
AruCF_0516	uncharacterized protein	588609	588920	+
AruCF_0517	CesD/SycD/LcrH family type III secretion system chaperone	588946	589449	+
AruCF_0518	secretion system effector C family protein	589451	590272	+
AruCF_0519	secretion system effector C family protein	590298	591581	+
AruCF_0520	CesD/SycD/LcrH family type III secretion system chaperone	591608	592087	+
AruCF_0521	uncharacterized protein	592157	592549	+
AruCF_0522	EscI/YscI/HrpB family type III secretion system inner rod protein	592561	592977	+
AruCF_0523	type III secretion system lipoprotein	592977	593822	+
AruCF_0524	uncharacterized protein	593825	594481	+
AruCF_0525	type III secretion system protein	594451	595101	+
AruCF_0526	flagellum-specific ATP synthase FliI	595104	596435	+
AruCF_0527	type III secretion protein	596432	596938	+
AruCF_0528	uncharacterized protein	596935	597495	+
AruCF_0529	type III secretion system protein	597508	598587	+
AruCF_0530	EscR/YscR/HrcR family type III secretion system protein	598584	599252	+
AruCF_0531	EscS/YscS/HrcS family type III secretion system protein	599260	599526	+
AruCF_0532	EscS/YscS/HrcS family type III secretion system protein	599542	600342	+
AruCF_0533	EscU/YscU/HrcU family type III secretion system protein	600327	601397	+
AruCF_0534	uncharacterized protein	601481	601792	+
AruCF_0535	type III secretion outermembrane pore forming protein	601828	603729	+
AruCF_5266	type IV secretion system lytic transglycosylase VirB1	5861189	5861689	+
type III secretion system effectors
locus_tag	annotation	start	end	strand	Search for secreted type-III proteins (EffectiveT3)	TMHMM 2.0	Psortb	number of coiled-coil domains	number of MxxY motif	MxxY motif	Y positon in the protein	Score	MxxY motif	Y positon in the protein	Score	MxxY motif	Y positon in the protein	Score
AruCF_0005	isochorismatase				1	0	Unknown	0	n/a
AruCF_0122	cell division protein FtsN				1	0	Unknown	0	n/a
AruCF_0154	AraC family transcriptional regulator				1	0	Unknown (This protein may have multiple localization sites.)	0	n/a
AruCF_0206	uncharacterized protein				1	0	Unknown	0	n/a
AruCF_0209	biotin/carboxyl carrier protein				1	0	Unknown	1	0	no
AruCF_0217	glutamate synthase large subunit				1	0	CytoplasmicMembrane	4	0	no
AruCF_0218	uncharacterized protein				1	0	Periplasmic	1	0	no
AruCF_0236	DUF3717 domain-containing protein				1	0	Unknown	0	n/a
AruCF_0238	uncharacterized protein				1	0	Unknown	3	0	no
AruCF_0252	uncharacterized protein				0.99998	1	Unknown	1	0	no
AruCF_0381	benzoate transporter-like protein				1	0	Unknown (This protein may have multiple localization sites.)	2	0	no
AruCF_0387	heme-regulated cyclic AMP phosphodiesterase				1	0	CytoplasmicMembrane	4	1	DMAMYQAKT	580	496
AruCF_0424	shikimate 5-dehydrogenase				1	0	Unknown (This protein may have multiple localization sites.)	0	n/a
AruCF_0480	phospholipid-binding protein				1	0	Unknown	0	n/a
AruCF_0502	uncharacterized protein				1	0	Extracellular	2	0	no
AruCF_0505	type III secretion system protein				1	0	Unknown	0	n/a
AruCF_0512	SepL/TyeA/HrpJ family type III secretion system gatekeeper				1	0	Extracellular	4	0	no
AruCF_0518	secretion system effector C family protein				1	0	Unknown	3	0	no
AruCF_0520	CesD/SycD/LcrH family type III secretion system chaperone				1	0	Unknown	1	0	no
AruCF_0537	uncharacterized protein				1	0	Unknown	0	n/a
AruCF_0556	ribonuclease HI				0.99998	0	Unknown	0	n/a
AruCF_0579	alpha/beta hydrolase family protein				0.99999	0	Unknown	1	0	no
AruCF_0598	protein TolA				1	1	Unknown	1	0	no
AruCF_0612	gamma-glutamyltranspeptidase				1	0	Periplasmic	0	n/a
AruCF_0625	DNA topoisomerase III				1	0	Unknown	0	n/a
AruCF_0669	uncharacterized protein				0.99999	0	Unknown	0	n/a
AruCF_0725	NADH-ubiquinone oxidoreductase subunit F				0.99998	0	Cytoplasmic (This protein may have multiple localization sites.)	1	0	no
AruCF_0737	transcription-repair coupling factor				1	0	Unknown (This protein may have multiple localization sites.)	8	0	no
AruCF_0746	uracil-DNA glycosylase				1	0	Unknown	1	0	no
AruCF_0820	uncharacterized protein				1	0	Periplasmic	1	0	no
AruCF_0903	uncharacterized protein				0.99997	0	Unknown	0	n/a
AruCF_0917	heme utilization/adhesion large exoprotein				1	0	OuterMembrane	15	3	AMTFYETRG	1453	0.768	AMDQYQALM	1776	0.75	AMKRYGTGS	2876	0.095
AruCF_0941	putative alginate O-acetyltranferase				1	0	CytoplasmicMembrane	3	0	no
AruCF_0944	putative bacterial cellulose synthase				1	1	CytoplasmicMembrane	1	0	no
AruCF_1003	phenylacetic acid degradation thioesterase PaaD				1	0	Unknown	0	n/a
AruCF_1010	arylformamidase				1	0	Unknown	0	n/a
AruCF_1036	dienelactone hydrolase				1	0	Unknown	2	1	FMADYRANY	238	0.671
AruCF_1070	uncharacterized protein				1	0	Unknown	1	0	no
AruCF_1075	NAD(FAD)-utilizing dehydrogenase				1	0	Unknown	0	n/a
AruCF_1077	uncharacterized protein				1	0	Unknown	1	0	no
AruCF_1101	putative uroporphyrinogen III C-methyltransferase				1	1	CytoplasmicMembrane	3	0	no
AruCF_1116	peroxiredoxin				1	0	Unknown	0	n/a
AruCF_1119	uncharacterized protein				1	0	Unknown	0	n/a
AruCF_1148	uncharacterized protein				0.99998	0	CytoplasmicMembrane	0	n/a
AruCF_1161	DUF3383 superfamily protein				1	0	Extracellular	0	n/a
AruCF_1176	uncharacterized protein				1	0	Unknown	0	n/a
AruCF_1180	uncharacterized protein				1	0	Unknown	0	n/a
AruCF_1226	oligopeptide transport ATP-binding protein OppD				1	0	CytoplasmicMembrane	0	n/a
AruCF_1246	phospholipase C				1	0	Extracellular	0	n/a
AruCF_1257	polysaccharide deacetylase				1	0	Unknown	1	0	no
AruCF_1284	uncharacterized protein				1	0	Unknown	0	n/a
AruCF_1295	uncharacterized protein				1	0	Unknown	0	n/a
AruCF_1334	acyl dehydratase				1	0	Unknown	0	n/a
AruCF_1339	uncharacterized protein				1	0	Unknown	0	n/a
AruCF_1392	adenosylmethionine-8-amino-7-oxononanoate aminotransferase				1	0	CytoplasmicMembrane	0	n/a
AruCF_1400	uncharacterized protein				1	1	CytoplasmicMembrane	0	n/a
AruCF_1417	uncharacterized protein				1	#N/A	#N/A	0	n/a
AruCF_1451	gamma-glutamyltranspeptidase				1	0	Unknown (This protein may have multiple localization sites.)	1	0	no
AruCF_1477	uncharacterized protein				1	0	Unknown	0	n/a
AruCF_1479	outer membrane autotransporter barrel domain-containing protein				1	0	Unknown (This protein may have multiple localization sites.)	1	0	no
AruCF_1492	putative fimbrial-like protein				1	1	Extracellular	0	n/a
AruCF_1520	uncharacterized protein				1	0	CytoplasmicMembrane	0	n/a
AruCF_1526	uncharacterized protein				1	0	Unknown	1	0	no
AruCF_1537	flavin-binding protein				1	0	Unknown	0	n/a
AruCF_1548	uncharacterized protein				1	0	Unknown	0	n/a
AruCF_1587	uncharacterized protein				1	0	Unknown	0	n/a
AruCF_1592	uncharacterized protein				0.99994	0	Unknown	0	n/a
AruCF_1629	GDP-mannose mannosyl hydrolase				1	0	Unknown	1	0	no
AruCF_1674	uncharacterized protein				1	0	CytoplasmicMembrane	0	n/a
AruCF_1734	uncharacterized protein				0.99998	0	Unknown	0	n/a
AruCF_1741	uncharacterized protein				1	0	Unknown	0	n/a
AruCF_1745	uncharacterized protein				1	0	Extracellular	0	n/a
AruCF_1786	biopolymer transport protein ExbD				0.99999	1	CytoplasmicMembrane	1	0	no
AruCF_1840	uncharacterized protein				0.99999	0	Unknown	0	n/a
AruCF_1872	uncharacterized protein				1	0	Unknown	1	1	AMDEYRAAL	53	0.713
AruCF_1886	formamidase				1	0	Unknown	1	1	GMDKYAIRN	286	0.964
AruCF_1923	uncharacterized protein				1	0	Unknown	0	n/a
AruCF_1973	uncharacterized protein				1	0	Unknown	0	n/a
AruCF_1990	paraquat-inducible protein B				1	1	Unknown	5	0	no
AruCF_2001	uncharacterized protein				0.99996	0	Unknown	0	n/a
AruCF_2076	DUF924 superfamily protein				0.99999	0	Unknown	0	n/a
AruCF_2090	iron-sulfur cluster assembly transcription factor IscR				1	0	Unknown	1	1	KMVDYLDSV	107	0.889
AruCF_2100	ferrichrome-iron receptor				1	0	Unknown	0	n/a
AruCF_2225	2-pyrone-4,6-dicarboxylic acid hydrolase				1	0	Unknown	0	n/a
AruCF_2247	ABC transporter substrate-binding protein				1	0	Unknown	1	0	no
AruCF_2263	uncharacterized protein				1	0	Periplasmic	0	n/a
AruCF_2311	putative kinase				1	0	Unknown	0	n/a
AruCF_2314	putative hemoglobin				1	0	Unknown	0	n/a
AruCF_2356	fatty acid CoA ligase				1	0	CytoplasmicMembrane	0	n/a
AruCF_2365	DUF2000 superfamily protein				1	0	Unknown	1	0	no
AruCF_2460	uncharacterized protein				0.99999	0	Unknown	2	0	no
AruCF_2500	phospholipase/carboxylesterase family protein				1	0	Unknown	1	0	no
AruCF_2513	uncharacterized protein				1	0	Unknown	0	n/a
AruCF_2565	uncharacterized protein				1	0	Unknown	0	n/a
AruCF_2635	MarR family transcription regulator				1	0	Unknown	0	n/a
AruCF_2647	channel-forming transporter/TpsB family cytolysins activator				1	0	OuterMembrane	2	0	no
AruCF_2747	uncharacterized protein				1	0	Unknown	1	0	no
AruCF_2772	uncharacterized protein				1	0	Unknown	0	n/a
AruCF_2775	uncharacterized protein				1	0	Unknown	0	n/a
AruCF_2781	EAL domain-containing protein				0.99995	0	CytoplasmicMembrane	2	0	no
AruCF_2782	uncharacterized protein				1	0	Unknown	0	n/a
AruCF_2792	outer membrane autotransporter				1	0	Unknown (This protein may have multiple localization sites.)	3	0	no
AruCF_2806	uncharacterized protein				1	0	Unknown	0	n/a
AruCF_2807	nuclear transport factor 2 superfamily protein				1	0	Unknown	0	n/a
AruCF_2809	uncharacterized protein				0.99999	0	Unknown	0	n/a
AruCF_2814	phage integrase family protein				1	0	Unknown	1	0	no
AruCF_2817	outer membrane autotransporter				1	0	Extracellular (This protein may have multiple localization sites.)	0	n/a
AruCF_2839	uncharacterized protein				0.99993	0	Unknown	0	n/a
AruCF_2847	rieske (2Fe-2S) protein				1	0	Unknown	0	n/a
AruCF_2862	putative L-ascorbate metabolism protein UlaG				0.99999	0	Unknown	0	n/a
AruCF_2882	sensory box histidine kinase				1	0	CytoplasmicMembrane	4	0	no
AruCF_2899	uncharacterized protein				1	1	CytoplasmicMembrane	0	n/a
AruCF_2900	uncharacterized protein				0.99994	0	Unknown	0	n/a
AruCF_2911	BON domain-containing protein				0.99997	0	Unknown	0	n/a
AruCF_2947	uncharacterized protein				0.99994	0	Unknown	0	n/a
AruCF_2988	siderophore biosynthesis protein IucA				1	0	Unknown	0	n/a
AruCF_3014	uncharacterized protein				1	0	Unknown	2	0	no
AruCF_3053	molybdenum cofactor biosynthesis protein MoaA				1	0	Unknown (This protein may have multiple localization sites.)	1	0	no
AruCF_3072	uncharacterized protein				1	0	Unknown	0	n/a
AruCF_3173	DUF2846 superfamily protein				1	0	Unknown	0	n/a
AruCF_3209	flagellar protein				1	0	Unknown	1	0	no
AruCF_3212	flagellar biosynthesis protein FliT				0.9999	0	Unknown	1	0	no
AruCF_3214	flagellar biosynthesis protein FlhB				1	0	CytoplasmicMembrane	0	n/a
AruCF_3220	flagellum-specific ATP synthase FliI				1	0	Cytoplasmic (This protein may have multiple localization sites.)	3	1	MMARYTKAD	225	0.433
AruCF_3226	flagellar motor switch protein FliN				1	0	CytoplasmicMembrane (This protein may have multiple localization sites.)	0	n/a
AruCF_3244	flagellar basal-body rod modification protein FlgD				1	0	Extracellular	0	n/a
AruCF_3260	chemotaxis protein CheA				1	0	Unknown (This protein may have multiple localization sites.)	2	0	no
AruCF_3270	uncharacterized protein				1	0	Unknown	0	n/a
AruCF_3298	gamma-glutamyltranspeptidase				0.99999	0	Periplasmic	0	n/a
AruCF_3314	TonB-dependent receptor				1	0	Unknown	0	n/a
AruCF_3324	uncharacterized protein				1	0	Unknown	0	n/a
AruCF_3394	GlxA family transcriptional regulator				1	0	Unknown	1	0	no
AruCF_3395	uncharacterized protein				1	0	Unknown	0	n/a
AruCF_3402	periplasmic solute-binding domain-containing protein				0.99995	0	Unknown	0	n/a
AruCF_3425	RNase II stability modulator				1	0	CytoplasmicMembrane	2	0	no
AruCF_3469	uncharacterized protein				1	0	Unknown	0	n/a
AruCF_3490	protein export cytoplasmic protein SecA/ATPase/RNA helicase				1	0	Unknown	0	n/a
AruCF_3496	uncharacterized protein				1	0	Unknown	0	n/a
AruCF_3510	putative iron-sulfur binding protein				1	0	Unknown	0	n/a
AruCF_3525	3-oxoacyl-(ACP) synthase				1	0	CytoplasmicMembrane	0	n/a
AruCF_3526	1-acyl-sn-glycerol-3-phosphate acyltransferase				1	1	CytoplasmicMembrane	0	n/a
AruCF_3545	uncharacterized protein				1	0	Unknown	0	n/a
AruCF_3557	multimodular transpeptidase-transglycosylase				1	1	Extracellular	0	n/a
AruCF_3606	uncharacterized protein				1	0	Unknown	3	0	no
AruCF_3629	protein export cytoplasmic protein SecA/ATPase/RNA helicase				1	0	Unknown	0	n/a
AruCF_3657	type I secretion systemsecreted agglutinin RTX				1	0	Extracellular	9	0	no
AruCF_3666	selenoprotein O				1	0	Unknown	2	0	no
AruCF_3697	protein HflK				1	1	Unknown	1	0	no
AruCF_3706	putative membrane protein				1	1	Unknown	1	0	no
AruCF_3710	uncharacterized protein				1	0	Unknown (This protein may have multiple localization sites.)	0	n/a
AruCF_3719	molybdopterin biosynthesis protein MoeB				1	0	Unknown	0	n/a
AruCF_3728	ectoine hydroxylase				1	0	Unknown	1	0	no
AruCF_3782	uncharacterized protein				1	0	Extracellular	0	n/a
AruCF_3783	uncharacterized protein				1	0	Unknown	0	n/a
AruCF_3799	uncharacterized protein				1	1	Unknown	0	n/a
AruCF_3837	uncharacterized protein				0.99992	0	Unknown	2	0	no
AruCF_3849	bacteriophytochrome/ light-regulated signal transduction histidine kinase				1	0	CytoplasmicMembrane	5	0	no
AruCF_3946	SRPBCC domain-containing protein				0.99992	0	Unknown	0	n/a
AruCF_3977	patatin-like phospholipase				0.99998	0	Unknown	1	0	no
AruCF_4109	сytochrome oxidase biogenesis protein Sco1/SenC/PrrC				1	0	CytoplasmicMembrane	0	n/a
AruCF_4120	uncharacterized protein				0.99996	0	Unknown	0	n/a
AruCF_4194	uncharacterized protein				1	0	Unknown	1	0	no
AruCF_4195	uncharacterized protein				1	0	Unknown	0	n/a
AruCF_4221	uncharacterized protein				0.99999	0	Unknown	0	n/a
AruCF_4238	DUF883 domain-containing protein				0.99996	0	Unknown	1	0	no
AruCF_4240	negative factor Nef/F-Protein/Nef protein				1	0	Unknown	0	n/a
AruCF_4296	uncharacterized protein				1	0	Unknown	0	n/a
AruCF_4305	BlaI/MecI family transcriptional repressor				1	0	Unknown	1	0	no
AruCF_4314	major pilin protein fimA				1	0	Extracellular	0	n/a
AruCF_4341	damage-inducible protein CinA				1	0	Unknown	0	n/a
AruCF_4344	transcription termination protein NusB				1	0	Unknown	2	0	no
AruCF_4348	IclR family transcriptional regulator				1	0	CytoplasmicMembrane	1	0	no
AruCF_4354	signal recognition particle-docking protein FtsY				1	0	Unknown (This protein may have multiple localization sites.)	1	0	no
AruCF_4364	TonB-dependent siderophore receptor				0.99995	0	OuterMembrane	0	n/a
AruCF_4373	putative phage-type endonuclease				1	0	Unknown	1	0	no
AruCF_4423	gamma-glutamyltranspeptidase				0.99999	0	Periplasmic	0	n/a
AruCF_4433	2-octaprenyl-3-methyl-6-methoxy-1,4-benzoquinol hydroxylase				1	0	Unknown	2	0	no
AruCF_4434	putative osmotically inducible protein C				1	0	Unknown	0	n/a
AruCF_4459	uncharacterized protein				1	1	Unknown	0	n/a
AruCF_4471	XRE family transcriptional regulator				1	0	Unknown	0	n/a
AruCF_4518	uncharacterized protein				0.99999	0	Unknown	0	n/a
AruCF_4537	uncharacterized protein				1	0	Unknown	0	n/a
AruCF_4568	XRE-family transcriptional regulator				1	0	Unknown	0	n/a
AruCF_4600	piwi domain-containing protein				1	0	Unknown	4	0	no
AruCF_4601	helicase				1	0	Unknown	8	0	no
AruCF_4605	uncharacterized protein				1	0	Unknown	0	n/a
AruCF_4623	phage tail length tape-measure protein				1	0	Unknown	2	0	no
AruCF_4626	uncharacterized protein				1	0	Unknown	0	n/a
AruCF_4664	spore coat protein				0.99996	0	Unknown	0	n/a
AruCF_4665	spore coat U domain-containing protein				1	0	Unknown	0	n/a
AruCF_4775	uncharacterized protein				1	0	Unknown	0	n/a
AruCF_4805	uncharacterized protein				1	0	Unknown	0	n/a
AruCF_4866	uncharacterized protein				1	0	Unknown	0	n/a
AruCF_4874	antibiotic biosynthesis monooxygenase family protein				0.99997	0	Unknown	0	n/a
AruCF_4904	uncharacterized protein				1	1	CytoplasmicMembrane	1	0	no
AruCF_4914	META domain-containing protein				1	0	Unknown	0	n/a
AruCF_4920	putative phosphatase				1	0	Unknown	0	n/a
AruCF_4980	uncharacterized protein				1	0	Unknown	0	n/a
AruCF_5064	phasin family protein				1	0	Periplasmic	3	0	no
AruCF_5086	uncharacterized protein				1	0	Unknown	0	n/a
AruCF_5133	short-chain dehydrogenase				1	0	Unknown	0	n/a
AruCF_5140	glycosyl transferase				1	0	Unknown	0	n/a
AruCF_5151	ortho-halobenzoate 1,2-dioxygenase alpha-ISP protein OhbB				0.99999	0	Unknown (This protein may have multiple localization sites.)	0	n/a
AruCF_5159	cation transport protein ChaC				1	0	Unknown	0	n/a
AruCF_5174	uncharacterized protein				0.99992	0	Unknown	0	n/a
AruCF_5215	putative metal-dependent hydrolase				1	0	Unknown	0	n/a
AruCF_5253	endoribonuclease L-PSP				1	0	Unknown	1	0	no
AruCF_5255	uncharacterized protein				1	1	Unknown	3	0	no
AruCF_5260	putative lipoprotein				0.99997	0	Unknown	0	n/a
AruCF_5356	CO(2+)/Mg(2+) efflux protein ApaG				1	0	Unknown	0	n/a
AruCF_5366	uncharacterized protein				1	0	Unknown	0	n/a
AruCF_5381	formate dehydrogenase O subunit beta				1	0	CytoplasmicMembrane	2	0	no
AruCF_5397	ferredoxin				1	0	Unknown	0	n/a
AruCF_5399	ferredoxin				0.99993	0	Unknown	0	n/a
AruCF_5449	spermidine synthase				1	0	Unknown (This protein may have multiple localization sites.)	0	n/a
AruCF_5454	nitrilotriacetate monooxygenase component B				1	0	Unknown	0	n/a
AruCF_5492	haemagluttinin repeat-containing protein				1	0	OuterMembrane	6	1	GMQKYVAEL	644	0.588
AruCF_5494	uncharacterized protein				0.99999	0	Unknown	0	n/a
AruCF_5495	haemagluttinin repeat-containing protein				1	0	OuterMembrane	9	3	_MVLYTQIW	4	0.563	WMGQYDERR	948	0.431	QMGQYLTNR	2247	0.605
AruCF_5499	SAM-dependent methyltransferase				1	0	Unknown	1	0	no
AruCF_5610	multimodular transpeptidase-transglycosylase				1	1	Extracellular	0	n/a
AruCF_5691	cystathionine beta-lyase				1	0	Unknown	0	n/a
AruCF_5722	catalase				1	0	Periplasmic	0	n/a
AruCF_0519	secretion system effector C family protein				1	4	Extracellular	2	0	no
