# Supplementary material for: On Burkholderiales order microorganisms and cystic fibrosis in Russia
Source: BMC Genomics. 2018 Feb 9;19(Suppl 3):74. doi: 10.1186/s12864-018-4472-9 (PMC5836817; doi:10.1186/s12864-018-4472-9)
Supplement: Supplementary file 3 — Genome features and virulence factors of B. cenocepacia ST709. (XLSX 61 kb) [file 12864_2018_4472_MOESM3_ESM.xlsx]

## Sheet: Sheet1
insertion sequence	IS Family/ Origin	start	stop	strand
chromosome 1
ISBcen5	IS110, from Burkholderia cenocepacia J2315	59183	60608	+
ISShes11	Tn3, from Shewanella sp. ANA-3 ANA-3 (IS Finder Accesion number NC_008573)	65427	65650	+
ISGdi10	IS481, from Gluconacetobacter diazotrophicus PAl 5	438468	438077	-
ISBcen8	IS110, from Burkholderia cenocepacia J2315	920406	921590	+
ISRso7	IS256, Ralstonia solanacearum (IS Finder Accesion number NC_003295)	953223	954562	+
ISBcen10	IS3, from Burkholderia cenocepacia J2315	964687	963245	-
ISBcen6	IS3, from Burkholderia cenocepacia J2315	1136025	1137360	+
ISBcen18	IS256, from Burkholderia cenocepacia J2315	1140799	1139430	-
ISBcen8	IS110, from Burkholderia cenocepacia J2315	1350102	1348919	-
IS1356	IS256, Burkholderia cepacia (IS Finder Accesion number U44828)	1623677	1624453	+
ISBcen6	IS3, from Burkholderia cenocepacia J2315	1661147	1659812	-
ISBcen8	IS110, from Burkholderia cenocepacia J2315	2835999	2834816	-
chromosome 2
ISBcen8	IS110, from Burkholderia cenocepacia J2315	658	153	-
ISBcen8	IS110, from Burkholderia cenocepacia J2315	661	1843	+
ISBcen23	IS3, from Burkholderia cenocepacia HI2424 (IS Finder Accesion number NC_008543)	74973	75308	+
ISBcen8	IS110, from Burkholderia cenocepacia J2315	217959	216775	-
ISAzs17	Tn3, from Azospirillum sp. B510 (IS Finder Accesion number NC_013854)	331816	331505	-
IS1356	IS256, Burkholderia cepacia (IS Finder Accesion number U44828)	366091	364740	-
IS1356	IS256, Burkholderia cepacia (IS Finder Accesion number U44828)	613772	615123	+
ISBcen8	IS110, from Burkholderia cenocepacia J2315	885270	884088	-
IS222	IS3, from Pseudomonas aeruginosa AK1220 (IS Finder Accesion number U00100)	897066	897331	+
ISRso7	IS256, Ralstonia solanacearum (IS Finder Accesion number NC_003295)	1970376	1969037	-
ISBcen8	IS110, from Burkholderia cenocepacia J2315	2003193	2002009	-
IS1356	IS256, Burkholderia cepacia (IS Finder Accesion number U44828)	2650473	2651824	+
ISBcen14	IS66, from Burkholderia cenocepacia J2315 (IS Finder Accesion number NC_011001)	3038016	3037679	-
ISBmu3	IS21, from Burkholderia multivorans ATCC17616 (IS Finder Accesion number AB159775)	3051377	3048681	-
ISBcen14	IS66, from Burkholderia cenocepacia J2315 (IS Finder Accesion number NC_011001)	3069850	3070187	+
ISBcen21	IS3, from Burkholderia cenocepacia MC0-3 (IS Finder Accesion number NZ_AAVA01000021)	3095287	3095600	+
ISBcen21	IS3, from Burkholderia cenocepacia MC0-3 (IS Finder Accesion number NZ_AAVA01000021)	3096791	3097710	+
ISBcen10	IS3, from Burkholderia cenocepacia J2315	3099065	3100507	+
ISBcen3	IS110, from Burkholderia cenocepacia J2315	3474696	3476108	+
chromosome 3
ISRsp12	Tn3, from Rhizhobium sp. NT-26 (IS Finder Accesion number FO082821)	371666	371433	-
IS1356	IS256, Burkholderia cepacia (IS Finder Accesion number U44828)	400470	399117	-
ISRme6	IS5, from Ralstonia metallidurans CH34 (IS Finder Accesion number CP000352)	422176	421470	-
ISKpn38	IS3, from Klebsiella pneumoniae MGH113 (IS Finder Accesion number LFAO01000049)	436667	436541	-
ISBma3	IS110, from Burkholderia mallei ATCC:23344 (IS Finder Accesion number NC_008061)	471743	470285	-
ISPa42	Tn3, from Pseudomonas aeruginosa DK2	477343	478162	+
Phage completeness	Phage according PHAST_finder	start	stop	Phage region lengh
chromosome 1
intact	PHAGE_Burkho_KL3_NC_015266	95460	121773	26.3Kb
incomplete	PHAGE_Pseudo_MD8_NC_031091	1125923	1147624	21.7Kb
chromosome 2
incomplete	PHAGE_Bacill_G_NC_023719	1195449	1206015	10.5Kb
incomplete	PHAGE_Entero_phi92_NC_023693	2276497	2284593	8Kb
incomplete	PHAGE_Burkho_phi1026b_NC_005284	3092233	3103910	11.6Kb
chromosome 3
incomplete	PHAGE_Pseudo_MD8_NC_031091	2402392	2421471	19Kb
intact	PHAGE_Burkho_phiE202_NC_009234	3418928	3451983	33Kb
Antimicrobial agents resistance
beta-lactamases
locus_tag	annotation	start	end	strand
chromosome 1
BCN122_I1544	beta-lactamase-like protein	1647592	1646651	-
BCN122_I2484	class C beta-lactamase	2640987	2639791	-
BCN122_I0389	metallo-beta-lactamase superfamily protein	399206	400417	+
BCN122_I1951	beta-lactamase superfamily I metal-dependent hydrolase	2076530	2075754	-
chromosome 2
BCN122_II3080	class C beta-lactamase	3276648	3278069	+
BCN122_II0732	beta-lactamase class C	770374	771708	+
BCN122_II0352	RNA-specific metallo-beta-lactamase family protein	391858	390455	-
BCN122_II0437	class D beta-lactamase	483461	482655	-
BCN122_II0563	beta-lactamase class C	605529	604348	-
BCN122_II2518	beta-lactamase	2629975	2629037	-
BCN122_II3035	class C beta-lactamase	3235113	3233770	-
BCN122_II2201	beta-lactamase class A	2302711	2301713	-
chromosome 3
BCN122_III0152	beta-lactamase	154822	155991	+
aminoglycoside phosphotransferase
BCN122_I1604	putative aminoglycoside phosphotransferase	1711301	1710960	-
BCN122_I1605	putative aminoglycoside phosphotransferase	1711937	1711350	-
BCN122_I1610	aminoglycoside phosphotransferase	1716767	1715769	-
macrolide glycosyltransferase
BCN122_I1607	macrolide glycosyltransferase	1713817	1712609	-
RND operons
№/ locus_tag	annotation	start	end	strand
chromosome 1
1 (BCN122_I0181 - BCN122_I0184); uncomplete	ABC-type antimicrobial peptide transport system permease	192683	191517	-
	ABC-type antimicrobial peptide transport system permease	193846	192692	-
	ABC-type antimicrobial peptide transport system ATPase	194566	193868	-
	acriflavin resistance protein	195777	194572	-
2 (BCN122_I0932 - BCN122_I0934)	multidrug RND efflux system protein	980966	977658	-
	cobalt-zinc-cadmium resistance protein CzcA/cation efflux system protein CusA	984032	980970	-
	putative Co/Zn/Cd efflux system membrane fusion protein	985472	984099	-
3 (BCN122_I1232 - BCN122_I1235); uncomplete	tripartite multidrug resistance system membrane fusion component	1313305	1312430	-
	SNF family Na(+)-dependent transporter	1313521	1313318	-
	tripartite multidrug resistance system inner membrane component	1315722	1313518	-
	outer membrane efflux protein	1317242	1315737	-
4 (BCN122_I1413 - BCN122_I1416)	RND family efflux system membrane fusion protein CmeA	1502156	1503328	+
	RND family efflux system inner membrane transporter CmeB	1503344	1506484	+
	copper/silver efflux system outer membrane protein CusC	1506481	1507944	+
	uncharacterized protein	1507953	1508375	+
5 (BCN122_I1578 - BCN122_I1580)	putative Co/Zn/Cd efflux system membrane fusion protein	1681532	1682641	+
	RND family efflux transporter	1682638	1685784	+
	outer membrane efflux protein	1685787	1687352	+
6 (BCN122_I1915 - BCN122_I1917)	acriflavin resistance protein	2037829	2041047	+
	putative Co/Zn/Cd efflux system membrane fusion protein	2041037	2042212	+
	outer membrane efflux protein	2042205	2043620	+
7 (BCN122_I2505 - BCN122_I2508)	outer membrane efflux protein	2661526	2660897	-
	outer membrane efflux protein	2662361	2661528	-
	RND efflux system inner membrane transporter	2665621	2662421	-
	RND family multidrug efflux pump membrane fusion protein	2665843	2665637	-
8 (BCN122_I3340); uncomplete	outer membrane efflux protein	3528898	3530469	+
chromosome 2
9 (BCN122_II0041 - BCN122_II0042); uncomplete	RND efflux system inner membrane transporter CmeB	42602	39417	-
	pytative Co/Zn/Cd efflux system membrane fusion protein	43849	42599	-
10 (BCN122_II0157 - BCN122_II0161); uncomplete	transport protein	169546	171906	+
	uncharacterized protein	171938	172228	+
	glycosyl hydrolase	172259	173227	+
	flavin-containing amine oxidase	173271	174749	+
	uncharacterized protein	174765	174965	+
11 (BCN122_II0482 - BCN122_II0485)	outer membrane efflux protein	525211	526503	+
	cobalt/zinc/cadmium efflux RND transporter/CzcB family membrane fusion protein	526515	528050	+
	cobalt/zinc/cadmium resistance protein CzcA/cation efflux system protein CusA	528047	531253	+
	uncharacterized protein	531250	531618	+
12 (BCN122_II0782 - BCN122_II0786)	outer membrane efflux protein	818346	819653	+
	CzcB family cobalt/zinc/cadmium efflux RND transporter membrane fusion protein	819680	821149	+
	cobalt/zinc/cadmium resistance protein CzcA/cation efflux system protein CusA	821278	824490	+
	DNA-binding heavy metal response regulator	824490	825173	+
	signal transduction histidine kinase	825170	826594	+
13 (BCN122_II1009 - BCN122_II1011)	outer membrane efflux protein	1051813	1050383	-
	RND efflux system inner membrane transporter CmeB	1054961	1051818	-
	RND efflux system membrane fusion protein CmeA	1056142	1054982	-
14 (BCN122_II1685 - BCN122_II1687); uncomplete	phenylpropionate dioxygenase large terminal subunit	1771405	1770326	-
	transport protein	1774000	1771472	-
	uncharacterized protein	1774987	1774025	-
15 (BCN122_II2317 - BCN122_II2319)	outer membrane efflux protein	2420149	2418626	-
	RND efflux system inner membrane transporter CmeB	2423319	2420146	-
	RND efflux system membrane fusion protein CmeA	2424475	2423333	-
16 (BCN122_II2985 -BCN122_II2988)	RND efflux system outer membrane lipoprotein CmeC	3180264	3178723	-
	RND efflux system inner membrane transporter CmeB	3183421	3180275	-
	RND efflux system membrane fusion protein CmeA	3184738	3183521	-
	acetyl esterase	3185631	3184771	-
17 (BCN122_II3274 - BCN122_II3275); uncomplete	hopanoid-associated RND transporter HpnN	3477387	3480059	+
	nucleoside ABC transporter periplasmic nucleoside-binding protein	3480061	3481059	+
chromosome 3
18 (BCN122_III0156 - BCN122_III0157); uncomplete	RND efflux system inner membrane transporter CmeB	162955	159764	-
	putative Co/Zn/Cd efflux system membrane fusion protein	163365	162952	-
19 (BCN122_III0448 - BCN122_III0451)	CzcC family heavy metal RND efflux outer membrane protein	479534	480826	+
	CzcB family cobalt/zinc/cadmium efflux RND transporter membrane fusion protein	480823	482367	+
	cobalt-zinc-cadmium resistance protein CzcA	482364	485570	+
	uncharacterized protein	485567	485917	+
20 (BCN122_III0783 - BCN122_III0784); uncomplete	putative Co/Zn/Cd efflux system membrane fusion protein	826078	826965	+
	CzcC family heavy metal RND efflux outer membrane protein	826997	828532	+
21 (BCN122_III0792 - BCN122_III0794)	RND efflux system membrane fusion protein CmeA	834185	835402	+
	RND efflux system inner membrane transporter CmeB	835415	838603	+
	RND efflux system outer membrane lipoprotein CmeC	838600	840027	+
22 (BCN122_III0913 - BCN122_III0916)	RND efflux system outer membrane protein CmeC	987370	986738	-
	RND efflux system outer membrane protein CmeC	988241	987339	-
	RND efflux system inner membrane transporter CmeB	991435	988244	-
	RND family multidrug efflux pump membrane fusion protein	992689	991451	-
Mobility, adhesion, invasion
Flp pili (type VIb) proteins
locus_tag	annotation	start	end	strand
chromosome 1
BCN122_I1305	Flp pilus assembly protein pilin Flp	1394082	1394300	+
BCN122_I1306	Flp pilus assembly protease CpaA	1394493	1394897	+
BCN122_I1307	Flp pilus assembly protein TadG	1394948	1395340	+
BCN122_I1308	Flp pilus assembly protein RcpC/CpaB	1395433	1396362	+
BCN122_I1309	type II/IV secretion system secretin RcpA/CpaC	1396359	1397759	+
BCN122_I1310	type II/IV secretion system ATPase TadZ/CpaE	1397811	1399094	+
BCN122_I1311	TadA subfamily type II/IV secretion system ATP hydrolase TadA/VirB11/CpaF	1399098	1400471	+
BCN122_I1312	Flp pilus assembly protein TadB	1400431	1401456	+
BCN122_I1313	type II/IV secretion system protein TadC	1401512	1402453	+
BCN122_I1314	Flp pilus assembly protein TadD	1402472	1403314	+
BCN122_I1315	uncharacterized protein	1403311	1403664	+
BCN122_I1317	sigma-54 dependent transcriptional regulator	1405815	1407206	+
BCN122_I1318	DUF2968 domain-containing protein	1407318	1407968	+
BCN122_I2117	uncharacterized protein	2258485	2258063	-
IVа type pili proteins
locus_tag	annotation	start	end	strand
chromosome 1
BCN122_I2542	type IV pilin PilA	2700119	2699523	-
BCN122_I3265	type IV fimbrial assembly ATPase PilB	3450885	3452159	+
BCN122_I3266	type IV fimbrial assembly protein PilC	3452168	3453373	+
BCN122_I3267	leader peptidase/N-methyltransferase	3453419	3454330	+
flagella proteins
locus_tag	annotation	start	end	strand
chromosome 1
BCN122_I3332	flagellar biosynthesis protein FliL	3523029	3522529	-
BCN122_I3331	flagellar motor switch protein FliM	3522506	3521508	-
BCN122_I3330	flagellar motor switch protein FliN	3521515	3521027	-
BCN122_I3329	flagellar biosynthesis protein FliO	3521030	3520455	-
BCN122_I3328	flagellar biosynthesis protein FliP	3520418	3519657	-
BCN122_I3327	flagellar biosynthesis protein FliQ	3519637	3519365	-
BCN122_I3326	flagellar biosynthesis protein FliR	3519333	3518551	-
BCN122_I1689	flagellar hook-length control protein FliK	1799999	1800610	+
BCN122_I0522	flagellar protein FliJ	550138	549680	-
BCN122_I0523	flagellum-specific ATP synthase FliI	551688	550144	-
BCN122_I0524	flagellar assembly protein FliH	552365	551682	-
BCN122_I0525	flagellar motor switch protein FliG	553338	552358	-
BCN122_I0526	flagellar M-ring protein FliF	555106	553343	-
BCN122_I0562	flagellar biosynthesis protein FlgN	592099	591659	-
BCN122_I0563	flagellin synthesis negative regulator	592504	592178	-
BCN122_I0564	flagellar basal-body P-ring formation protein FlgA	593320	592622	-
BCN122_I0274	type IV pilus biogenesis protein PilQ	286029	287654	+
BCN122_I0123	flagellar hook-associated protein FliD	131498	129990	-
BCN122_I0528	flagellar biosynthesis protein FliS	555988	556359	+
BCN122_I0122	uncharacterized protein	129964	129665	-
BCN122_I0566	flagellar basal-body rod protein FlgB	594036	594524	+
BCN122_I0567	flagellar basal-body rod protein FlgC	594563	594988	+
BCN122_I0568	flagellar basal-body rod modification protein FlgD	595044	595790	+
BCN122_I0569	flagellar hook protein FlgE	595818	597059	+
BCN122_I0570	flagellar basal-body rod protein FlgF	597079	597837	+
BCN122_I0571	flagellar basal-body rod protein FlgG	597872	598660	+
BCN122_I0572	flagellar L-ring protein FlgH	598738	599370	+
BCN122_I0573	flagellar P-ring protein FlgI	599364	600560	+
BCN122_I0574	flagellar protein FlgJ/peptidoglycan hydrolase	600561	601538	+
BCN122_I0577	flagellar hook-associated protein FlgK	602694	604625	+
BCN122_I0578	flagellar hook-associated protein FlgL	604643	605878	+
BCN122_I1231	methyl-accepting chemotaxis protein	1310768	1312408	+
BCN122_I0153	flagellar operon RNA polymerase sigma factor	164652	165386	+
BCN122_I0756	SAM-dependent BioC-like methyltransferase	785906	786880	+
BCN122_I0124	flagellar biosynthesis protein FliC	132785	131631	-
BCN122_I0142	chemotaxis protein CheD	152601	153359	+
BCN122_I1974	lipoprotein ABC transporter permease LolC/E	2098109	2096856	-
BCN122_I1973	lipoprotein ABC transporter ATP-binding protein LolD	2096800	2096105	-
BCN122_I0151	flagellar biosynthesis protein FlhF	162048	163817	+
BCN122_I0150	flagellar biosynthesis protein FlhA	159949	162051	+
BCN122_I0149	flagellar biosynthesis protein FlhB	158753	159952	+
BCN122_I0145	chemotaxis response-phosphatase CheZ	154913	155644	+
BCN122_I0144	chemotaxis regulator protein CheY	154515	154910	+
BCN122_I0143	chemotaxis response regulator protein-glutamate methylesterase CheB	153365	154447	+
BCN122_I0141	chemotaxis protein methyltransferase CheR	151612	152604	+
BCN122_I0140	CheA protein activity positive regulator CheW	149097	149612	+
BCN122_I0139	signal transduction histidine kinase CheA	147913	149049	+
BCN122_I0138	chemotaxis regulator protein CheY	146371	146748	+
BCN122_I0137	flagellar motor rotation protein MotB	145327	146346	+
BCN122_I0136	flagellar motor rotation protein MotA	144477	145313	+
BCN122_I0134	flagellar transcriptional activator FlhC	143718	144272	+
BCN122_I0133	flagellar transcriptional activator FlhD	143404	143625	+
capsule proteins
locus_tag	annotation	start	end	strand
chromosome 1
BCN122_I3040	GCN5-related N-acetyltransferase	3200202	3199528	-
BCN122_I3041	8-amino-7-oxononanoate synthase	3201527	3200199	-
BCN122_I3042	UDP-3-O-[3-hydroxymyristoyl] N-acetylglucosamine deacetylase	3202509	3201592	-
BCN122_I3043	capsular polysaccharide biosynthesis fatty acid synthase WcbR	3210143	3202506	-
BCN122_I3044	capsular polysaccharide biosynthesis protein WcbQ	3211676	3210147	-
BCN122_I3045	short-chain dehydrogenase/reductase family oxidoreductase	3212401	3211673	-
BCN122_I3056	capsular polysaccharide ABC transporter ATP-binding protein KpsT	3228820	3228476	-
BCN122_I3057	capsular polysaccharide ABC transporter permease protein KpsM	3229788	3229138	-
BCN122_I3058	capsule polysaccharide export protein	3230782	3229922	-
BCN122_I3059	capsular polysaccharide biosynthesis/ABC transporter periplasmic protein WcbC	3231834	3231031	-
BCN122_I3060	capsular polysaccharide glycosyltransferase biosynthesis protein WcbB	3232965	3233807	+
BCN122_I3061	capsular polysaccharide biosynthesis/export periplasmic protein WcbA	3233889	3235847	+
BCN122_I3064	mannose-1-phosphate guanylyltransferase	3239986	3241413	+
BCN122_I3055	glycosyltransferase	3228409	3225458	-
Type III secretion system
type III secretion system injectisome complex proteins
locus_tag	annotation	start	end	strand
chromosome 2
BCN122_II2421	type III secretion system flagellar motor switch protein FliN	2521549	2522343	+
BCN122_II2422	FliP family type III secretion system protein	2522347	2523021	+
BCN122_II2423	peptidoglycan hydrolase VirB1	2523018	2523803	+
BCN122_II2424	uncharacterized protein	2526424	2523905	-
BCN122_II2425	uncharacterized protein	2527514	2530762	+
BCN122_II2426	uncharacterized protein	2531896	2535732	+
BCN122_II2427	uncharacterized protein	2535842	2537038	+
BCN122_II2428	type III secretion system flagellar biosynthesis protein FlhB	2538573	2537542	-
BCN122_II2429	FliR-like type III secretion system protein	2539399	2538590	-
BCN122_II2430	uncharacterized protein	2540079	2539393	-
BCN122_II2431	fagellum-specific ATP synthase FliI	2541445	2540072	-
BCN122_II2432	type III secretion cytoplasmic protein	2542071	2541442	-
BCN122_II2433	type III secretion cytoplasmic protein	2542640	2542053	-
BCN122_II2434	uncharacterized protein	2543427	2543759	+
BCN122_II2435	uncharacterized protein	2544252	2543728	-
BCN122_II2436	uncharacterized protein	2544538	2544329	-
BCN122_II2437	uncharacterized protein	2546022	2544679	-
BCN122_II2438	general secretion pathway protein D	2548045	2546003	-
BCN122_II2439	type III secretion system flagellar biosynthesis protein FliQ	2548323	2548045	-
BCN122_II2440	type III secretion inner membrane channel protein	2550527	2548320	-
BCN122_II2441	trehalose utilization LuxR family putative transcriptional regulator	2551611	2550778	-
BCN122_II2442	trehalose utilization LuxR family putative transcriptional regulator	2551790	2552803	+
BCN122_II2443	manganese transport protein MntH	2554580	2552934	-
type III secretion system effectors
locus_tag	annotation	start	end	strand	Search for secreted type-III proteins (EffectiveT3)	TMHMM 2.0	Psortb	number of coiled-coil domains	number of MxxY motif	MxxY motif	Y positon in the protein	Score	MxxY motif	Y positon in the protein	Score
chromosome 1
BCN122_I0009	uncharacterized protein	9265	9495	+	1	0	Unknown	1	0	no
BCN122_I0023	uncharacterized protein	21157	21387	+	0.99998	0	Unknown	0	n/a
BCN122_I0053	TetR family transcriptional regulator	57106	57774	+	1	0	Unknown	1	0	no
BCN122_I0059	D-2-hydroxyglutarate dehydrogenase	61420	62850	+	1	0	Unknown	0	n/a
BCN122_I0063	uncharacterized protein	66571	66948	+	1	0	Unknown	0	n/a
BCN122_I0090	integrase	99963	98887	-	1	0	Unknown	0	n/a
BCN122_I0105	tail fibre assembly protein	113009	112311	-	1	0	Unknown	1	0	no
BCN122_I0109	phage baseplate assembly protein W	117482	117129	-	1	0	Unknown	0	n/a
BCN122_I0123	flagellar hook-associated protein FliD	131498	129990	-	1	0	Extracellular	2	0	no
BCN122_I0197	phospholipid-binding protein	208120	207524	-	1	0	Periplasmic	0	n/a
BCN122_I0202	uncharacterized protein	215845	216039	+	1	0	Unknown	0	n/a
BCN122_I0259	GTP-binding protein EngB	273850	273191	-	1	0	Unknown	1	0	no
BCN122_I0263	cytochrome c-type biogenesis protein Ccs1/ResB	274919	277132	+	1	4	CytoplasmicMembrane	0	n/a
BCN122_I0320	membrane protein	331391	331783	+	1	2	CytoplasmicMembrane	0	n/a
BCN122_I0334	uncharacterized protein	342208	342525	+	1	0	Unknown	0	n/a
BCN122_I0336	type VI secretion system protein DotU	343840	343058	-	1	1	Unknown	0	n/a
BCN122_I0342	putative cytoplasmic protein	349101	349568	+	1	0	Extracellular	0	n/a
BCN122_I0352	tail fiber protein	364217	365209	+	1	0	Unknown	1	0	no
BCN122_I0366	oxygen-insensitive NADPH nitroreductase	377869	378474	+	0.99994	0	Unknown	0	n/a
BCN122_I0371	uncharacterized protein	383141	382350	-	1	0	Unknown	0	n/a
BCN122_I0395	uracil-DNA glycosylase	407522	406605	-	1	0	Unknown (This protein may have multiple localization sites.)	0	n/a
BCN122_I0401	uncharacterized protein	412227	412361	+	0.99994	0	Unknown	0	n/a
BCN122_I0416	DNA gyrase subunit B	441569	439095	-	1	0	0	3	0	no
BCN122_I0436	DNA-3-methyladenine glycosylase II	456615	457574	+	1	0	0	1	0	no
BCN122_I0437	glutamate--cysteine ligase	458040	459653	+	1	0	0	3	0	no
BCN122_I0481	rod shape-determining protein MreC	508140	507076	-	1	2	0	2	0	no
BCN122_I0493	homoserine O-acetyltransferase	521474	520329	-	0.99998	0	0	0	n/a
BCN122_I0520	uncharacterized protein	546037	545924	-	1	0	Unknown	0	n/a
BCN122_I0527	flagellar hook-basal body complex protein FliE	555355	555699	+	1	0	Periplasmic	0	n/a
BCN122_I0532	PepSY_TM-like protein	558759	559493	+	1	3	CytoplasmicMembrane	0	n/a
BCN122_I0563	flagellin synthesis negative regulator	592504	592178	-	1	0	Extracellular	0	n/a
BCN122_I0564	flagellar basal-body P-ring formation protein FlgA	593320	592622	-	1	0	Periplasmic	0	n/a
BCN122_I0568	flagellar basal-body rod modification protein FlgD	595044	595790	+	1	0	Extracellular	2	0	no
BCN122_I0571	flagellar basal-body rod protein FlgG	597872	598660	+	1	0	Extracellular	1	0	no
BCN122_I0572	flagellar L-ring protein FlgH	598738	599370	+	0.99998	0	Unknown (This protein may have multiple localization sites.)	0	n/a
BCN122_I0578	flagellar hook-associated protein FlgL	604643	605878	+	1	0	Extracellular	5	0	no
BCN122_I0617	SAM-dependent methyltransferase	641962	643152	+	0.99995	0	Unknown	2	1	LMCHYRHHA	284	0.376
BCN122_I0621	D-mannose isomerase	645925	644651	-	1	0	Unknown	3	0	no
BCN122_I0639	periplasmic aromatic aldehyde oxidoreductase iron-sulfur subunit YagT	662521	663276	+	1	0	Unknown (This protein may have multiple localization sites.)	0	n/a
BCN122_I0656	uncharacterized protein	683875	683738	-	1	0	Unknown	0	n/a
BCN122_I0685	cell division protein FtsN	712988	712080	-	1	1	Extracellular	2	0	no
BCN122_I0717	uncharacterized protein	745308	745649	+	1	0	Unknown	0	n/a
BCN122_I0737	uncharacterized protein	770111	769860	-	1	0	Unknown	3	0	no
BCN122_I0763	cytochrome c oxidase subunit 3	792141	792998	+	1	6	CytoplasmicMembrane	0	n/a
BCN122_I0855	sigma factor RpoE negative regulatory protein RseB	895616	896590	+	0.99991	0	Periplasmic	1	1	VMSVYDAKS	122	0.469
BCN122_I0894	uncharacterized protein	935167	935358	+	1	0	Unknown	0	n/a
BCN122_I0963	thiosulfate reductase	1018194	1018826	+	1	4	0	0	n/a
BCN122_I0979	DoxX/SURF4 family uncharacterized membrane protein	1032676	1032248	-	1	4	0	0	n/a
BCN122_I1090	uncharacterized protein	1155415	1155293	-	1	0	Unknown	0	n/a
BCN122_I1116	uncharacterized protein	1183671	1183784	+	1	0	Unknown	0	n/a
BCN122_I1122	uncharacterized protein	1187176	1186913	-	1	0	Unknown	0	n/a
BCN122_I1165	cellulose synthase operon protein C	1235147	1236232	+	1	0	Unknown	4	0	no
BCN122_I1176	isochorismatase family protein	1249842	1250528	+	1	0	Unknown	1	0	no
BCN122_I1191	alpha/beta hydrolase fold esterase	1263978	1264580	+	1	0	Unknown	0	n/a
BCN122_I1203	uncharacterized protein	1277493	1276999	-	0.99995	0	Unknown	0	n/a
BCN122_I1231	methyl-accepting chemotaxis protein	1310768	1312408	+	1	1	CytoplasmicMembrane	5	0	no
BCN122_I1303	bacterial collagen	1393074	1391797	-	1	0	Extracellular	0	n/a
BCN122_I1304	uncharacterized protein	1393118	1393384	+	1	0	Unknown	0	n/a
BCN122_I1316	uncharacterized membrane protein	1403676	1405706	+	0.99997	1	Extracellular	0	n/a
BCN122_I1320	uncharacterized protein	1408977	1409198	+	1	0	Unknown	0	n/a
BCN122_I1322	long-chain-fatty-acid--CoA ligase	1411927	1410173	-	1	0	CytoplasmicMembrane	0	n/a
BCN122_I1411	uncharacterized protein	1501079	1501300	+	1	0	Unknown	0	n/a
BCN122_I1419	fimbriae usher protein StfC	1509442	1511895	+	1	0	OuterMembrane	0	n/a
BCN122_I1431	MbtH-like protein	1520513	1520755	+	1	0	Unknown	0	n/a
BCN122_I1472	uncharacterized protein	1578299	1578433	+	1	0	Unknown	0	n/a
BCN122_I1520	uncharacterized protein	1622759	1622646	-	1	0	Unknown	0	n/a
BCN122_I1525	uncharacterized protein	1627030	1626680	-	1	0	Unknown	0	n/a
BCN122_I1534	uncharacterized protein	1637246	1635963	-	0.99999	0	Unknown	1	0	no
BCN122_I1627	uncharacterized protein	1733860	1734114	+	1	0	Unknown	0	n/a
BCN122_I1638	DNA repair ATPase	1746010	1745795	-	1	0	Unknown	2	0	no
BCN122_I1656	cytoskeletal protein RodZ	1766368	1765352	-	0.99998	1	Unknown	1	0	no
BCN122_I1681	acetoin dehydrogenase complex E2 component dihydrolipoamide acetyltransferase	1792337	1791222	-	1	0	Unknown	2	0	no
BCN122_I1685	acetoin catabolism protein X	1796356	1795298	-	1	0	Unknown	0	n/a
BCN122_I1725	L-asparaginase	1837424	1836402	-	1	0	Unknown	0	n/a
BCN122_I1726	phosphate starvation-inducible protein PsiF	1837651	1837986	+	1	1	Periplasmic	1	0	no
BCN122_I1795	multimodular transpeptidase-transglycosylase	1916991	1914469	-	1	1	Extracellular	0	n/a
BCN122_I1826	adenylylsulfate reductase subunit beta	1944033	1944278	+	0.99999	0	Unknown	0	n/a
BCN122_I1835	putative ligase protein	1951572	1950985	-	0.99992	0	Unknown	1	0	no
BCN122_I1839	uncharacterized protein	1954431	1954279	-	1	0	Unknown	0	n/a
BCN122_I1892	phosphomethylpyrimidine kinase	2011949	2012758	+	1	0	Unknown	0	n/a
BCN122_I1923	cytochrome o ubiquinol oxidase subunit IV	2047791	2047459	-	1	3	CytoplasmicMembrane	0	n/a
BCN122_I1935	uncharacterized protein	2060983	2060840	-	1	0	Unknown	0	n/a
BCN122_I1975	RpfE type regulatory protein	2098166	2099335	+	1	0	Unknown	1	0	no
BCN122_I2038	4'-phosphopantetheinyl transferase	2173469	2172714	-	1	0	Unknown	0	n/a
BCN122_I2067	uncharacterized protein	2204780	2202519	-	1	0	Unknown	1	2	_MFNYNFAQ	4	0.489	RMGRYDDQL	81	0.745
BCN122_I2088	hemin uptake protein	2226481	2226726	+	1	0	Unknown	0	n/a
BCN122_I2109	aspartate aminotransferase/glutamine-dependent 2-keto-4-methylthiobutyrate transaminase	2250882	2252036	+	1	0	Unknown	1	0	no
BCN122_I2165	uncharacterized protein	2303142	2303264	+	1	0	Unknown	0	n/a
BCN122_I2177	uncharacterized protein	2316242	2316397	+	1	0	Unknown	0	n/a
BCN122_I2311	putative DNA-binding protein	2463945	2464754	+	0.99995	0	Unknown	1	0	no
BCN122_I2315	sigma-fimbriae chaperone protein	2466723	2467307	+	1	0	Unknown	1	0	no
BCN122_I2328	autotransporter translocation/assembly factor TamB	2485452	2481409	-	1	1	Unknown	2	0	no
BCN122_I2330	uncharacterized protein	2487529	2487717	+	0.99998	0	Unknown	2	0	no
BCN122_I2355	uncharacterized protein	2509590	2508835	-	1	0	Unknown	1	0	no
BCN122_I2415	uncharacterized protein	2568182	2568000	-	1	0	Unknown	0	n/a
BCN122_I2522	phosphoribosylaminoimidazole carboxylase ATPase subunit	2681778	2680582	-	1	0	CytoplasmicMembrane	2	0	no
BCN122_I2523	phosphoribosylaminoimidazole carboxylase catalytic subunit	2682390	2681869	-	1	0	Unknown	0	n/a
BCN122_I2550	signal transduction histidine kinase	2706881	2708428	+	1	2	CytoplasmicMembrane	2	0	no
BCN122_I2569	gamma-glutamyltranspeptidase	2730370	2728730	-	1	0	Periplasmic	0	n/a
BCN122_I2573	aerobic glycerol-3-phosphate dehydrogenase	2732322	2732489	+	1	0	Unknown	0	n/a
BCN122_I2607	LPS assembly outer membrane protein LptD	2771030	2768754	-	1	0	OuterMembrane	0	n/a
BCN122_I2611	Acyl-CoA hydrolase	2775386	2775781	+	0.99998	0	Unknown	0	n/a
BCN122_I2629	uncharacterized protein	2794897	2794484	-	1	0	Unknown	0	n/a
BCN122_I2637	RpiR family transcriptional regulator	2806399	2805461	-	1	0	Unknown	1	0	no
BCN122_I2660	acyl-CoA synthetase AMP-(fatty) acid ligase/(3R)-hydroxymyristoyl-[ACP] dehydratase	2828687	2830444	+	1	0	Unknown	1	0	no
BCN122_I2688	sigma factor RpoE negative regulatory protein RseB	2860743	2859769	-	0.99991	0	Periplasmic	1	1	VMSVYDAKS	122	0.469
BCN122_I2701	periplasmic serine protease	2872064	2871072	-	1	1	CytoplasmicMembrane	0	n/a
BCN122_I2731	uncharacterized protein	2901231	2901359	+	1	0	Unknown	0	n/a
BCN122_I2773	5-enolpyruvylshikimate-3-phosphate synthase	2940120	2938816	-	1	0	Unknown	0	n/a
BCN122_I2795	uncharacterized protein	2963286	2964239	+	0.99999	1	Unknown	0	n/a
BCN122_I2834	uncharacterized protein	3002019	3001768	-	1	0	Unknown	0	n/a
BCN122_I2836	uncharacterized protein	3004090	3002972	-	1	0	Unknown	1	2	HMPDYREGE	35	0.789	VMLDYLGTI	359	0.43
BCN122_I2898	uncharacterized protein	3064259	3064089	-	0.99993	0	Unknown	0	n/a
BCN122_I2945	putative glycosyltransferase	3107904	3105937	-	0.99999	0	CytoplasmicMembrane	3	0	no
BCN122_I2960	AlgH/UPF0301 family transcriptional regulator	3123474	3122896	-	1	0	Unknown	0	n/a
BCN122_I2971	lipoprotein	3132305	3131877	-	1	0	Periplasmic	0	n/a
BCN122_I2972	uncharacterized protein	3132677	3132549	-	1	0	Unknown	0	n/a
BCN122_I2985	uncharacterized protein	3150024	3150182	+	1	0	Unknown	0	n/a
BCN122_I2989	XdhC/CoxF family xanthine/CO dehydrogenase maturation factor	3154586	3153918	-	1	0	Unknown	0	n/a
BCN122_I2991	xanthine dehydrogenase	3156950	3154677	-	0.99996	0	Unknown	2	1	GMHVYCSTQ	211	0.43
BCN122_I3011	uncharacterized protein	3175790	3175939	+	1	0	Unknown	0	n/a
BCN122_I3019	uncharacterized protein	3181702	3182145	+	1	0	Unknown	2	0	no
BCN122_I3030	translocation protein TolB	3188682	3189890	+	1	0	Unknown	0	n/a
BCN122_I3067	tRNA dimethylallyltransferase	3244424	3245398	+	1	0	Unknown	0	n/a
BCN122_I3093	uncharacterized protein	3276442	3276573	+	0.99996	1	Unknown	0	n/a
BCN122_I3125	paraquat-inducible protein B	3308858	3310477	+	1	2	Unknown	3	0	no
BCN122_I3151	uncharacterized protein	3335381	3336334	+	1	0	Unknown	0	n/a
BCN122_I3156	anhydro-N-acetylmuramic acid kinase	3340200	3341348	+	1	0	Unknown	0	n/a
BCN122_I3183	uncharacterized protein	3368561	3368704	+	1	0	Unknown	0	n/a
BCN122_I3214	phosphatidylglycerophosphatase A	3399757	3400302	+	1	4	CytoplasmicMembrane	0	n/a
BCN122_I3218	galactose mutarotase	3404094	3403033	-	1	0	Unknown	1	0	no
BCN122_I3225	2-dehydro-3-deoxygalactonokinase	3411256	3410231	-	1	0	CytoplasmicMembrane	0	n/a
BCN122_I3290	cell division protein FtsI	3479855	3478008	-	1	1	CytoplasmicMembrane	1	0	no
BCN122_I3300	catalase	3495713	3494574	-	1	1	Periplasmic	0	n/a
BCN122_I3312	uncharacterized protein	3502697	3503860	+	1	0	Unknown	0	n/a
chromosome 2
BCN122_II0009	uncharacterized protein	7858	7977	+	1	0	Unknown	0	n/a
BCN122_II0204	histidine phosphatase superfamily protein	224240	222660	-	0.99999	0	Periplasmic	1	1	TMEKYIGAE	364	0.886
BCN122_II0213	uncharacterized protein	232603	232740	+	1	0	Unknown	0	n/a
BCN122_II0216	uncharacterized protein	235219	235022	-	1	0	Unknown	0	n/a
BCN122_II0235	photopexin A	261241	260852	-	1	0	Unknown	0	n/a
BCN122_II0246	uncharacterized protein	274614	275102	+	1	0	Unknown	0	n/a
BCN122_II0271	sensory box histidine kinase/response regulator	303251	300270	-	0.99993	2	CytoplasmicMembrane	5	0	no
BCN122_II0273	uncharacterized protein	303705	311141	+	1	0	OuterMembrane	1	0	no
BCN122_II0279	uncharacterized protein	319597	315620	-	1	0	OuterMembrane	2	0	no
BCN122_II0280	signal transduction histidine kinase	322586	319797	-	1	2	CytoplasmicMembrane	3	1	GMDGYTLAH	758	0.756
BCN122_II0287	flagellar hook-length control protein FliK	328047	328637	+	1	0	Unknown	0	n/a
BCN122_II0302	uncharacterized protein	340380	340493	+	0.99996	0	Unknown	0	n/a
BCN122_II0308	acyl carrier protein	347295	347017	-	1	0	Unknown	0	n/a
BCN122_II0317	porin	358641	358922	+	1	0	Unknown	0	n/a
BCN122_II0329	oxygen-insensitive NADPH nitroreductase	369954	369289	-	1	0	Unknown	0	n/a
BCN122_II0334	uncharacterized protein	373331	373098	-	1	0	Unknown	0	n/a
BCN122_II0366	cell wall-associated hydrolase	408327	407830	-	0.99997	0	Unknown	0	n/a
BCN122_II0380	type IV secretion system assembly/ T-DNA complex secretion ATPase VirB4	419723	422203	+	1	0	CytoplasmicMembrane	1	1	EMLGYLVNG	205	0.931
BCN122_II0409	alpha-1,2-mannosidase	453521	456115	+	1	0	Extracellular	0	n/a
BCN122_II0413	branched-chain amino acid transport protein AzlC	459181	458447	-	1	5	CytoplasmicMembrane	0	n/a
BCN122_II0419	uncharacterized protein	463797	463192	-	1	0	Unknown	0	n/a
BCN122_II0422	YjbQ family uncharacterized protein	466006	466431	+	0.99997	0	Unknown	0	n/a
BCN122_II0501	uncharacterized protein	546171	545974	-	0.99996	0	Unknown	0	n/a
BCN122_II0543	uncharacterized protein	586178	586345	+	1	0	Unknown	0	n/a
BCN122_II0546	uncharacterized protein	587600	587277	-	1	0	Unknown	0	n/a
BCN122_II0557	uncharacterized protein	598600	598436	-	1	0	Unknown	0	n/a
BCN122_II0563	beta-lactamase class C	605529	604348	-	1	0	CytoplasmicMembrane	0	n/a
BCN122_II0565	bacteriocin-protection protein	607031	607600	+	0.99999	0	Unknown	0	n/a
BCN122_II0575	uncharacterized protein	616537	616728	+	0.99996	0	Unknown	0	n/a
BCN122_II0576	pyridoxamine 5'-phosphate oxidase	616823	617422	+	1	0	Unknown	0	n/a
BCN122_II0613	dibenzothiophene desulfurization enzyme B	649820	648744	-	1	0	Unknown	0	n/a
BCN122_II0637	5-oxoprolinase	673650	677288	+	0.99996	0	Unknown	2	0	no
BCN122_II0646	uncharacterized protein	688072	687902	-	0.99996	0	Unknown	0	n/a
BCN122_II0682	two-component sensor/ regulator protein	725102	723306	-	1	8	CytoplasmicMembrane	1	0	no
BCN122_II0699	uncharacterized protein	738523	739071	+	1	0	Unknown	0	n/a
BCN122_II0702	uncharacterized protein	741036	741167	+	1	0	Unknown	0	n/a
BCN122_II0708	pigment protein	746165	744972	-	1	0	Unknown	1	0	no
BCN122_II0766	bacterial collagen	803059	801740	-	1	0	CytoplasmicMembrane	0	n/a
BCN122_II0767	glycerol-3-phosphate dehydrogenase	803085	803804	+	1	0	Unknown	0	n/a
BCN122_II0848	uncharacterized protein	885659	886093	+	1	0	Unknown	0	n/a
BCN122_II0869	uncharacterized protein	910054	909452	-	1	2	CytoplasmicMembrane	0	n/a
BCN122_II0952	uncharacterized protein	996145	996564	+	1	0	Unknown	0	n/a
BCN122_II0953	uncharacterized protein	996561	997262	+	1	0	Unknown	0	n/a
BCN122_II1003	pyridoxamine 5'-phosphate oxidase	1045709	1046359	+	1	0	Unknown	0	n/a
BCN122_II1015	catalase	1060067	1058532	-	1	0	Periplasmic	0	n/a
BCN122_II1025	SAM-dependent methyltransferase	1071963	1072604	+	1	0	Unknown	0	n/a
BCN122_II1039	spermidine putrescine ABC transporter permease PotB	1086794	1088059	+	1	6	CytoplasmicMembrane	1	1	QMVSYYVAY	377	0.447
BCN122_II1067	uncharacterized protein	1115516	1115400	-	1	0	Unknown	0	n/a
BCN122_II1068	uncharacterized protein	1115729	1116553	+	1	0	Unknown	0	n/a
BCN122_II1077	uncharacterized protein	1125186	1126139	+	1	1	Unknown	0	n/a
BCN122_II1086	cell division protein DedD	1133667	1134425	+	1	1	Unknown	0	n/a
BCN122_II1107	selenocysteine-containing formate dehydrogenase O subunit beta	1160840	1161754	+	1	0	CytoplasmicMembrane	2	0	no
BCN122_II1108	selenocysteine-containing formate dehydrogenase O subunit gamma	1161751	1162377	+	1	4	CytoplasmicMembrane	0	n/a
BCN122_II1116	short-chain dehydrogenase/reductase family oxidoreductase	1170614	1171384	+	1	0	Extracellular	0	n/a
BCN122_II1129	uncharacterized protein	1188962	1189546	+	0.99998	0	Unknown	0	n/a
BCN122_II1139	uncharacterized protein	1201554	1201838	+	1	0	Unknown	0	n/a
BCN122_II1149	GTPase translation elongation factor	1210482	1211033	+	1	0	Periplasmic	0	n/a
BCN122_II1164	uncharacterized protein	1225172	1225381	+	1	0	Unknown	0	n/a
BCN122_II1176	diguanylate cyclase	1237306	1239552	+	0.99999	0	CytoplasmicMembrane	0	n/a
BCN122_II1193	uncharacterized protein	1252192	1251968	-	1	0	Unknown	0	n/a
BCN122_II1212	ferrichrome-iron receptor	1272490	1270328	-	1	0	OuterMembrane	0	n/a
BCN122_II1243	branched-chain amino acid ABC transporter substrate-binding protein	1307676	1308773	+	0.99992	0	Periplasmic	0	n/a
BCN122_II1254	uncharacterized protein	1322266	1321508	-	1	1	Unknown	0	n/a
BCN122_II1323	dipeptide transport system permease protein DppC	1397162	1398055	+	1	6	CytoplasmicMembrane	0	n/a
BCN122_II1348	uncharacterized protein	1423244	1423420	+	1	0	Unknown	0	n/a
BCN122_II1354	outer membrane protein W	1428890	1429804	+	0.99994	0	Unknown	0	n/a
BCN122_II1364	polysaccharide biosynthesis/export protein	1442829	1441633	-	1	1	OuterMembrane	2	0	no
BCN122_II1405	uncharacterized protein	1489582	1489325	-	1	0	Unknown	0	n/a
BCN122_II1472	uncharacterized protein	1562358	1562480	+	1	0	Unknown	0	n/a
BCN122_II1481	2,4'-dihydroxyacetophenone dioxygenase	1572502	1572011	-	1	0	Unknown	1	0	no
BCN122_II1519	cytochrome c peroxidase	1610057	1608639	-	1	1	Periplasmic	0	n/a
BCN122_II1545	universal stress family protein	1636610	1637545	+	1	0	Unknown	0	n/a
BCN122_II1559	uncharacterized protein	1648750	1649175	+	1	0	Unknown	0	n/a
BCN122_II1576	epoxide hydrolase	1667418	1668347	+	1	0	Extracellular	0	n/a
BCN122_II1582	uncharacterized protein	1674074	1673952	-	1	0	Unknown	0	n/a
BCN122_II1605	4-hydroxybenzoyl-CoA reductase subunit gamma	1695899	1695195	-	1	0	Unknown	1	0	no
BCN122_II1611	putative deacylase	1701573	1702607	+	1	0	CytoplasmicMembrane	0	n/a
BCN122_II1625	zinc-regulated outer membrane receptor	1718548	1720581	+	1	0	OuterMembrane	0	n/a
BCN122_II1632	uncharacterized protein	1727087	1727239	+	1	0	Unknown	0	n/a
BCN122_II1655	short-chain dehydrogenase/reductase SDR	1745741	1744917	-	1	0	Unknown	0	n/a
BCN122_II1656	uncharacterized protein	1745817	1746086	+	1	0	Unknown	0	n/a
BCN122_II1672	2-hydroxy-6-oxo-6-phenylhexa-2,4-dienoate hydrolase	1759952	1759116	-	1	0	Unknown	0	n/a
BCN122_II1721	integrase	1809142	1810035	+	1	0	CytoplasmicMembrane	0	n/a
BCN122_II1746	oxidoreductase	1834000	1834437	+	1	0	Unknown	0	n/a
BCN122_II1771	histone acetyltransferase HPA2	1864794	1865534	+	0.99992	0	Unknown	0	n/a
BCN122_II1782	3-hydroxyacyl-CoA dehydrogenase	1876803	1875247	-	1	1	Unknown	0	n/a
BCN122_II1794	CBS-domain-containing membrane protein	1889467	1890642	+	1	4	CytoplasmicMembrane	0	n/a
BCN122_II1810	uncharacterized protein	1913011	1913352	+	1	1	Unknown	0	n/a
BCN122_II1812	uncharacterized protein	1914381	1914214	-	1	0	Unknown	0	n/a
BCN122_II1829	transcriptional regulator	1928860	1929030	+	1	0	Unknown	0	n/a
BCN122_II1882	uncharacterized protein	1988432	1988241	-	1	0	Unknown	0	n/a
BCN122_II1934	serine protease	2039258	2038266	-	1	1	CytoplasmicMembrane	0	n/a
BCN122_II1963	uncharacterized protein	2068363	2068560	+	1	0	Unknown	0	n/a
BCN122_II2003	SSU ribosomal protein S1p	2105193	2103463	-	1	0	Cytoplasmic	0	n/a
BCN122_II2064	uncharacterized protein	2169221	2168970	-	1	0	Unknown	0	n/a
BCN122_II2066	uncharacterized protein	2171292	2170174	-	1	0	Unknown	0	n/a
BCN122_II2126	uncharacterized protein	2231462	2231292	-	0.99993	0	Unknown	0	n/a
BCN122_II2147	urea ABC transporter permease protein UrtC	2248363	2249550	+	1	9	CytoplasmicMembrane	0	n/a
BCN122_II2172	putative glycosyltransferase	2275107	2273140	-	0.99999	0	CytoplasmicMembrane	1	0	no
BCN122_II2187	DUF179 domain-containing protein	2290677	2290099	-	1	0	Unknown	0	n/a
BCN122_II2234	uncharacterized protein	2336726	2336950	+	0.99997	0	Unknown	0	n/a
BCN122_II2255	uncharacterized protein	2359192	2358332	-	1	0	Unknown	0	n/a
BCN122_II2274	uncharacterized protein	2379789	2379478	-	1	0	Unknown	0	n/a
BCN122_II2286	TolC family protein	2391363	2392505	+	1	0	Unknown	2	1	_MGAYQANH	4	0.69
BCN122_II2298	uncharacterized protein	2399988	2400122	+	1	0	Unknown	0	n/a
BCN122_II2325	uncharacterized protein	2429055	2429444	+	1	0	Unknown	0	n/a
BCN122_II2368	uncharacterized protein	2470069	2469929	-	1	0	Unknown	0	n/a
BCN122_II2369	oxidoreductase-like protein	2470337	2470140	-	1	0	Unknown	1	0	no
BCN122_II2370	uncharacterized protein	2470560	2470363	-	1	0	Unknown	0	n/a
BCN122_II2434	uncharacterized protein	2543427	2543759	+	1	0	Extracellular	0	n/a
BCN122_II2436	uncharacterized protein	2544538	2544329	-	1	0	Unknown	1	0	no
BCN122_II2472	uncharacterized protein	2581168	2581031	-	0.99997	0	Unknown	0	n/a
BCN122_II2478	GCN5-related N-acetyltransferase	2586330	2586869	+	1	0	Unknown	0	n/a
BCN122_II2489	type I secretion system secreted agglutinin	2604757	2599346	-	1	0	Extracellular	1	0	no
BCN122_II2490	uncharacterized protein	2605041	2607335	+	0.99999	0	Unknown	0	n/a
BCN122_II2521	glycogen debranching enzyme	2634051	2631829	-	1	0	Unknown	0	n/a
BCN122_II2522	putative autotransporter protein	2636164	2634290	-	1	0	Unknown	0	n/a
BCN122_II2524	putative autotransporter protein	2640305	2638656	-	1	0	Extracellular	0	n/a
BCN122_II2535	amidase	2652047	2652682	+	1	0	Unknown	0	n/a
BCN122_II2594	uncharacterized protein	2717519	2717632	+	1	0	Unknown	0	n/a
BCN122_II2593	dihydroaeruginoate synthetase PchE non-ribosomal peptide synthetase	2717554	2713181	-	0.99999	0	Unknown	2	0	no
BCN122_II2616	Rhs-family protein	2746652	2742174	-	0.99999	4	CytoplasmicMembrane	0	n/a
BCN122_II2637	arylmalonate decarboxylase	2770817	2771542	+	0.99996	0	Unknown	0	n/a
BCN122_II2644	ribose ABC transporter permease protein RbsC	2780088	2779051	-	0.99998	9	CytoplasmicMembrane	0	n/a
BCN122_II2645	ribose ABC transporter ATP-binding protein RbsA	2781654	2780116	-	1	0	CytoplasmicMembrane	2	0	no
BCN122_II2689	uncharacterized protein	2827870	2827337	-	0.99999	0	Unknown	0	n/a
BCN122_II2725	uncharacterized protein	2870264	2869365	-	1	0	Unknown	0	n/a
BCN122_II2796	autotransporter adhesin	2946215	2948275	+	1	0	Extracellular	1	0	no
BCN122_II2808	uncharacterized protein	2959102	2960424	+	1	0	Unknown	0	n/a
BCN122_II2811	uncharacterized protein	2963129	2962944	-	1	0	Unknown	0	n/a
BCN122_II2823	uncharacterized protein	2975949	2976806	+	0.99997	0	Unknown	0	n/a
BCN122_II2834	uncharacterized protein	2986102	2986713	+	0.99996	0	Unknown	0	n/a
BCN122_II2876	transposase	3037798	3037514	-	1	0	Unknown	0	n/a
BCN122_II2880	methyl-accepting chemotaxis protein I	3048645	3047854	-	1	0	CytoplasmicMembrane	2	0	no
BCN122_II2897	transposase family protein	3070068	3070352	+	1	0	Unknown	0	n/a
BCN122_II2944	uncharacterized protein	3136496	3136104	-	1	0	Unknown	0	n/a
BCN122_II2952	putative transcriptional regulator	3145351	3146199	+	1	0	Unknown	1	0	no
BCN122_II2990	uncharacterized protein	3187272	3187520	+	1	0	Unknown	1	0	no
BCN122_II2994	selenide water dikinase	3190788	3189724	-	1	0	Unknown	0	n/a
BCN122_II3000	aerotaxis sensor receptor protein	3198039	3196495	-	0.99999	2	CytoplasmicMembrane	2	0	no
BCN122_II3004	purine nucleoside phosphorylase	3201803	3202330	+	1	0	Unknown	2	0	no
BCN122_II3023	uncharacterized protein	3221374	3220223	-	1	0	OuterMembrane	0	n/a
BCN122_II3030	putative cytochrome p450 hydroxylase	3230353	3228008	-	1	0	CytoplasmicMembrane	0	n/a
BCN122_II3034	uncharacterized protein	3233073	3233651	+	1	0	Unknown	0	n/a
BCN122_II3051	uncharacterized protein	3250637	3251230	+	0.99999	0	CytoplasmicMembrane	0	n/a
BCN122_II3068	hemin ABC transporter permease protein	3264907	3265995	+	1	8	CytoplasmicMembrane	0	n/a
BCN122_II3071	multimodular transpeptidase-transglycosylase	3269638	3267509	-	1	1	CytoplasmicMembrane	1	0	no
BCN122_II3109	uncharacterized protein	3304445	3304636	+	1	0	Unknown	0	n/a
BCN122_II3120	uncharacterized protein	3316922	3317074	+	1	0	Unknown	1	0	no
BCN122_II3125	flagellar hook-length control protein FliK	3322863	3321499	-	1	1	Unknown	3	0	no
BCN122_II3157	uncharacterized protein	3357794	3358078	+	1	0	Unknown	0	n/a
BCN122_II3221	uncharacterized protein	3419487	3419615	+	0.99998	0	Unknown	0	n/a
BCN122_II3230	feruloyl-CoA synthetase	3430794	3428893	-	1	0	CytoplasmicMembrane	0	n/a
BCN122_II3241	uncharacterized protein	3442403	3442543	+	0.99999	0	Unknown	0	n/a
BCN122_II3273	uncharacterized protein	3477425	3477264	-	0.99999	0	Unknown	0	n/a
BCN122_II3281	salicylate esterase	3486758	3487642	+	1	0	Unknown	0	n/a
BCN122_II3285	uncharacterized protein	3489372	3489623	+	0.99994	0	Unknown	0	n/a
chromosome 3
BCN122_III0007	multimeric flavodoxin WrbA	7966	8601	+	0.99998	0	Unknown	0	n/a
BCN122_III0013	nitrogenase FeMo-cofactor synthesis molybdenum delivery protein NifQ	13042	12452	-	1	0	Unknown	1	0	no
BCN122_III0020	hotdog domain-containing dehydratase	19347	20207	+	1	0	Unknown	0	n/a
BCN122_III0037	putative 2-pyrone-4,6-dicarboxylic acid hydrolase	39549	40439	+	1	0	Unknown	0	n/a
BCN122_III0087	DUF1311 domain-containing protein	90557	91627	+	1	0	Unknown	2	1	RMRYYSNVP	325	0.903
BCN122_III0094	flagellar hook-associated protein FliD	98978	97464	-	1	0	Extracellular	1	0	no
BCN122_III0186	hydrolase	190716	189769	-	1	0	Unknown	0	n/a
BCN122_III0191	uncharacterized protein	193673	193491	-	1	0	Unknown	0	n/a
BCN122_III0211	uncharacterized protein	209228	209034	-	1	0	Unknown	0	n/a
BCN122_III0216	uncharacterized protein	215338	215096	-	1	0	Unknown	0	n/a
BCN122_III0226	3-oxoacyl-[acyl-carrier-protein] synthase III	229173	228190	-	1	0	Unknown	0	n/a
BCN122_III0268	excinuclease UvrABC ATPase subunit	272684	278578	+	1	0	Unknown	4	1	RMFSYNSKH	1299	0.607
BCN122_III0302	uncharacterized protein	306715	306867	+	1	0	Unknown	0	n/a
BCN122_III0303	urea aminomethyltransferase	307308	308063	+	1	0	Unknown	0	n/a
BCN122_III0330	uncharacterized protein	339490	338111	-	1	8	CytoplasmicMembrane	0	n/a
BCN122_III0349	uncharacterized protein	355560	355378	-	1	0	Unknown	0	n/a
BCN122_III0353	heme utilization exoprotein/autotransporter-associated beta strand repeat-containing protein	361019	364909	+	1	0	Extracellular	3	0	no
BCN122_III0354	heme utilization exoprotein/autotransporter-associated beta strand repeat-containing protein	365143	370683	+	1	0	OuterMembrane	0	n/a
BCN122_III0357	uncharacterized protein	376740	376862	+	1	0	Unknown	0	n/a
BCN122_III0363	uncharacterized protein	386380	386700	+	1	0	Unknown	0	n/a
BCN122_III0377	uncharacterized protein	401090	401242	+	1	0	Unknown	0	n/a
BCN122_III0392	2-polyprenylphenol hydroxylase	413647	413273	-	1	0	Unknown	0	n/a
BCN122_III0401	uncharacterized protein	423731	423477	-	0.99999	0	Unknown	0	n/a
BCN122_III0408	PRC-barrel domain-containing protein	428896	429366	+	1	0	Unknown	0	n/a
BCN122_III0411	PRC-barrel domain-containing protein	430920	431345	+	1	0	Unknown	0	n/a
BCN122_III0440	uncharacterized protein	466802	466551	-	1	2	CytoplasmicMembrane	0	n/a
BCN122_III0441	uncharacterized protein	467866	468066	+	1	0	Unknown	0	n/a
BCN122_III0469	uncharacterized protein	507089	506913	-	1	0	Unknown	0	n/a
BCN122_III0483	sulfur oxidation molybdopterin C	522455	523582	+	1	0	Unknown	0	n/a
BCN122_III0488	taurine transporter ATP-binding protein TauB	528611	527682	-	1	0	CytoplasmicMembrane	2	0	no
BCN122_III0533	uncharacterized protein	562937	563158	+	1	0	Unknown	0	n/a
BCN122_III0542	GNAT family acetyltransferase	573236	573775	+	1	0	Unknown	0	n/a
BCN122_III0549	uncharacterized protein	580453	580590	+	1	0	Unknown	0	n/a
BCN122_III0550	uncharacterized protein	580587	580790	+	0.99997	0	Unknown	0	n/a
BCN122_III0552	uncharacterized protein	581917	581435	-	1	0	Unknown	0	n/a
BCN122_III0554	low affinity iron permease domain-containing protein	583182	582676	-	1	2	CytoplasmicMembrane	1	0	no
BCN122_III0598	uncharacterized protein	642504	642241	-	1	0	Unknown	0	n/a
BCN122_III0599	phosphatidylserine decarboxylase	642558	643871	+	1	0	CytoplasmicMembrane	2	0	no
BCN122_III0605	uncharacterized protein	646618	646986	+	1	0	Unknown	2	0	no
BCN122_III0619	uncharacterized protein	659183	659437	+	1	0	Unknown	0	n/a
BCN122_III0629	tryptophan synthase subunit beta	666651	666352	-	1	0	Unknown	0	n/a
BCN122_III0649	uncharacterized protein	689942	689466	-	1	0	Unknown	0	n/a
BCN122_III0675	major pilin protein fimA	715037	714360	-	1	0	Unknown	0	n/a
BCN122_III0680	killing trait domain-containing protein	718761	718468	-	1	0	Unknown	2	0	no
BCN122_III0683	tryptophan halogenase PrnA	720925	720602	-	0.99997	0	Unknown	0	n/a
BCN122_III0685	tryptophan halogenase PrnA	721983	721648	-	1	0	Unknown	0	n/a
BCN122_III0698	acetyl-coenzyme A synthetase	735294	733372	-	0.99991	1	CytoplasmicMembrane	0	n/a
BCN122_III0766	isochorismatase family protein	810614	809928	-	1	0	Unknown	0	n/a
BCN122_III0781	bifunctional stationary/sporulation/toxin gene expression DNA-binding transcriptional regulator /YhaV-PrlF toxin-antitoxin antitoxin component	822063	821809	-	1	0	Unknown	0	n/a
BCN122_III0788	uncharacterized protein	831621	831442	-	1	0	Unknown	0	n/a
BCN122_III0825	uncharacterized protein	871953	871594	-	1	0	Unknown	0	n/a
BCN122_III0894	uncharacterized protein	959506	958736	-	1	0	Unknown	1	0	no
