# Supplementary material for: On Burkholderiales order microorganisms and cystic fibrosis in Russia
Source: BMC Genomics. 2018 Feb 9;19(Suppl 3):74. doi: 10.1186/s12864-018-4472-9 (PMC5836817; doi:10.1186/s12864-018-4472-9)
Supplement: Supplementary file 4 — B. cenocepacia strains with similar T3SS gene cluster. (XLSX 12 kb) [file 12864_2018_4472_MOESM4_ESM.xlsx]

## Sheet: Sheet1
Strain description	Max score	Total score	Query cover	Identity	Accession Number	Isolation_source
Burkholderia cenocepacia GIMC4560:Bcn122 chromosome 2 sequence	20893	59859	0.97	0.99	CP020600.1	Sputum, Cystic Fibrosis
Burkholderia cenocepacia H111 chromosome 2, complete genome	34773	60919	0.99	0.99	HG938371.2	CF patient
Burkholderia cenocepacia J2315 chromosome 2, complete genome	62352	62450	0.99	0.99	AM747721.1	CF patient
Burkholderia cenocepacia strain 842 chromosome 2, complete sequence	35017	61581	0.99	0.99	CP015034.1	Homo sapiens, nasal, nasal inflammation
Burkholderia cenocepacia strain 895 chromosome 1, complete sequence	34959	62119	0.99	0.99	CP015036.1	Homo sapiens, Cord blood
Burkholderia cenocepacia strain MSMB384WGS chromosome 2, complete sequence	34876	61417	0.99	0.99	CP013452.1	Water
Burkholderia cenocepacia strain ST32 chromosome 2, complete sequence	34844	61359	0.99	0.99	CP011918.1	Homo sapiens, sputum, Cepacia syndrome
Burkholderia cenocepacia strain VC12308 chromosome 2, complete sequence	34941	61386	0.99	0.99	CP019672.1	Homo sapiens, CF, sputum
Burkholderia cenocepacia strain VC1254 chromosome 2, complete sequence	34856	61375	0.99	0.99	CP019676.1	Homo sapiens, CF, sputum
Burkholderia cenocepacia strain VC2307 chromosome 1 sequence	34856	62068	0.99	0.99	CP019666.1	Homo sapiens, CF, sputum
Burkholderia cenocepacia AU 1054 chromosome 2, complete sequence	31646	38132	0.76	0.96	CP000379.1	Blood of a patient with CF
Burkholderia cenocepacia HI2424 chromosome 2, complete sequence	31661	38211	0.77	0.96	CP000459.1	Fields planted with onions
Burkholderia cenocepacia MC0-3 chromosome 2, complete sequence	28386	39799	0.76	0.95	CP000959.1	Soil associated with maize roots
Burkholderia cenocepacia strain CR318 chromosome 2, complete sequence	28400	37945	0.76	0.95	CP017239.1	Corn, Corn Root
Burkholderia cenocepacia strain FL-5-3-30-S1-D7 chromosome 2, complete sequence	31556	38062	0.76	0.95	CP013396.1	Soil
Burkholderia cenocepacia strain VC12802 chromosome 1, complete sequence	31497	38755	0.76	0.95	CP019670.1	Homo sapiens, CF, sputum
Burkholderia cenocepacia strain VC7848, complete genome	31580	38661	0.76	0.95	CP019668.1	Homo sapiens, CF, sputum
Burkholderia cenocepacia strain DWS 37E-2 chromosome 2, complete sequence	21089	32377	0.68	0.91	CP007780.1	Soil
Burkholderia cenocepacia strain DDS 22E-1 chromosome 2, complete sequence	25933	30829	0.69	0.9	CP007784.1	Aerosol sample
